# Supplementary material for: The Characterization of the Phloem Protein 2 Gene Family Associated with Resistance to Sclerotinia sclerotiorum in Brassica napus
Source: Int J Mol Sci. 2022 Apr 1;23(7):3934. doi: 10.3390/ijms23073934 (PMC8999561; doi:10.3390/ijms23073934)
Supplement: Supplementary file 1 [file ijms-23-03934-s001.zip]

Archive with 2 entries (2 files):
- ijms-1654583-supplementary.pdf
- ijms-1654583-supplementary.xlsx
