# Supplementary material for: The Characterization of the Phloem Protein 2 Gene Family Associated with Resistance to Sclerotinia sclerotiorum in Brassica napus
Source: Int J Mol Sci. 2022 Apr 1;23(7):3934. doi: 10.3390/ijms23073934 (PMC8999561; doi:10.3390/ijms23073934)
Supplement: Supplementary file 1 [file ijms-23-03934-s001.zip › ijms-1654583-supplementary.xlsx]

## Sheet: S1
Table S1 Paralogous gene pairs of the BnPP2s in B. napus;
	gene ID	gene ID	similarity
	BnaC02g47790D	BnaA02g26280D	0.9624
	BnaA02g26280D	BnaC02g47790D	0.9624
	BnaA02g26300D	BnaC02g47880D	0.9683
	BnaC02g47880D	BnaA02g26300D	0.9683
	BnaA06g34190D	BnaC07g21690D	0.9755
	BnaC07g21690D	BnaA06g34190D	0.9755
	BnaA02g26350D	BnaUnng03010D	0.9884
	BnaUnng03010D	BnaA02g26350D	0.9884
	BnaA06g34180D	BnaC07g21700D	0.9292
	BnaC07g21700D	BnaA06g34180D	0.9292
	BnaA06g34210D	BnaC07g21670D	0.9146
	BnaC07g21670D	BnaA06g34210D	0.9146
	BnaC06g40720D	BnaA07g35800D	0.9805
	BnaA07g35800D	BnaC06g40720D	0.9805
	BnaA01g35760D	BnaC01g27190D	0.9753
	BnaC01g27190D	BnaA01g35760D	0.9753
	BnaAnng39370D	BnaC05g06650D	0.9317
	BnaC05g06650D	BnaAnng39370D	0.9317
	BnaCnng75630D	BnaA08g26600D	0.9262
	BnaA08g26600D	BnaCnng75630D	0.9262
	BnaC03g15630D	BnaA03g12780D	0.9819
	BnaA03g12780D	BnaC03g15630D	0.9847
	BnaC08g24190D	BnaA09g33350D	0.9433
	BnaA09g33350D	BnaC08g24190D	0.9433
	BnaC03g20260D	BnaA03g16790D	0.983
	BnaA03g16790D	BnaC03g20260D	0.983
	BnaC04g21970D	BnaA04g00910D	0.9755
	BnaA04g00910D	BnaC04g21970D	0.9755
	BnaCnng31600D	BnaA06g07980D	0.9505
	BnaA06g07980D	BnaCnng31600D	0.9505
	BnaCnng14910D	BnaA09g10770D	0.989
	BnaA09g10770D	BnaCnng14910D	0.989
	BnaCnng41650D	BnaA02g11650D	0.9834
	BnaA09g12930D	BnaA02g11650D	0.989
	BnaA02g11650D	BnaA09g12930D	0.989
	BnaCnng14910D	BnaCnng41650D	0.9007
	BnaA09g10770D	BnaCnng41650D	0.9007
	BnaCnng41650D	BnaA09g12930D	0.9828
	BnaA09g12930D	BnaCnng41650D	0.9828
	BnaA02g11650D	BnaCnng41650D	0.9834
	BnaC01g41260D	BnaA01g10260D	0.9816
	BnaA01g10260D	BnaC01g41260D	0.9816
	BnaC03g63410D	BnaA08g09350D	0.9779
	BnaA08g09350D	BnaC03g63410D	0.9779
	BnaCnng21140D	BnaA09g25350D	0.9364
	BnaA09g25350D	BnaCnng21140D	0.9364
	BnaC05g07510D	BnaA06g05940D	0.9681
	BnaA06g05940D	BnaC05g07510D	0.9681
	tandem repeats
	BnaA02g26270D	BnaA02g26280D	0.4674
	BnaA02g26270D	BnaA02g26300D	0.4671
	BnaA02g26270D	BnaA02g26310D	0.4286
	BnaA02g26270D	BnaA02g26320D	0.4833
	BnaA02g26270D	BnaA02g26340D	0.4322
	BnaA02g26270D	BnaA02g26350D	0.4963
	BnaA02g26280D	BnaA02g26300D	0.7566
	BnaA02g26280D	BnaA02g26310D	0.5598
	BnaA02g26280D	BnaA02g26320D	0.687
	BnaA02g26280D	BnaA02g26340D	0.4861
	BnaA02g26280D	BnaA02g26350D	0.5055
	BnaA02g26300D	BnaA02g26310D	0.5451
	BnaA02g26300D	BnaA02g26320D	0.6387
	BnaA02g26300D	BnaA02g26340D	0.4731
	BnaA02g26300D	BnaA02g26350D	0.5176
	BnaA02g26310D	BnaA02g26320D	0.5597
	BnaA02g26310D	BnaA02g26340D	0.5486
	BnaA02g26310D	BnaA02g26350D	0.581
	BnaA02g26320D	BnaA02g26340D	0.5833
	BnaA02g26320D	BnaA02g26350D	0.5382
	BnaA02g26340D	BnaA02g26350D	0.4696
	BnaA06g34180D	BnaA06g34190D	0.613
	BnaA06g34190D	BnaA06g34200D	0.5018
	BnaA06g34200D	BnaA06g34210D	0.4915
	BnaA06g34210D	BnaA06g34240D	0.4982
	BnaC02g34420D	BnaC02g47790D	0.4365
	BnaC02g34420D	BnaC02g47810D	0.3967
	BnaC02g34420D	BnaC02g47870D	0.4077
	BnaC02g34420D	BnaC02g47880D	0.45
	BnaC07g21650D	BnaC07g21670D	0.7396
	BnaC07g21650D	BnaC07g21680D	0.6857
	BnaC07g21650D	BnaC07g21690D	0.5051
	BnaC07g21650D	BnaC07g21700D	0.5722
	BnaC07g21650D	BnaC07g21710D	0.4132

## Sheet: S2
Table S2 In silico expression analysis of BnPP2s in different tissues.
	gene_id	root	stem	leaf	bud	silique
BnPP2-I subfamily	BnaC02g47790D	1.21434	0.51096	0.44817	0.367649	0		0.508224
	BnaA02g26280D	0	0	0	1.69547	0.936408		0.526376
	BnaA02g26300D	70.53	64.163	8.0661	3.27289	1.47		29.5004
	BnaC02g47880D	39.4936	17.9952	0.743813	0.786304	0.163518		11.8365
	BnaA06g34190D	1.88943	0.412767	2.06661	9.60453	0.783606		2.95139
	BnaC07g21690D	1.66702	0.425992	1.1929	2.17147	0.737786		1.23903
	BnaA02g26320D	0	0	0	0	0		0
	BnaC02g47810D	0	0	0	0	0		0
	BnaA08g15170D	0	0	0	0	0		0
	BnaA02g26340D	0	0	0	0	0		0
	BnaA02g26310D	0	0	0	0	0		0
	BnaC02g47870D	0	0	0	0	0		0
	BnaA02g26350D	0	0	0	0.401055	0		0.080211
	BnaUnng03010D	1.79056	3.067	2.36349	0	0		1.44421
	BnaC07g21710D	24.1038	2.46207	13.5211	0	1.1839		8.25417
	BnaA06g34180D	0	15.2981	9.47564	22.5366	6.29684		10.7214
	BnaC07g21700D	46.6207	27.6331	15.1075	19.112	12.9619		24.287
	BnaA02g26270D	6.56906	4.55363	5.79886	14.9933	3.67205		7.11738
	BnaC02g34420D	6.20569	17.0285	42.6118	36.1478	13.0406		23.0069
	BnaA06g34210D	5.34711	2.55163	1.03967	0	0.652666		1.91822
	BnaC07g21670D	18.0659	10.3775	5.45586	14.966	5.82312		10.9377
	BnaA06g34200D	0	0	0	0.356858	0		0.0713716
	BnaC07g21680D	9.04475	23.2951	18.4721	65.8058	15.8951		26.5026
	BnaA06g34240D	0	0	0.325634	1.61877	0		0.388881
	BnaC07g21650D	0.355823	0	0	1.58623	0		0.388411
	BnaC07g29930D	0	0	0	0	0		0
	BnaC06g40720D	514.846	108.309	16.5974	26.6274	13.9522		136.066
		1451	0	0	0	0		290.2
BnPP2-II subfamily	BnaA01g35760D	73.9872	3.27477	11.5813	0.340249	0.89173
	BnaC01g27190D	53.5791	3.73815	1.37642	1.70943	0
	BnaAnng39370D	0	0	0	0	0.47504
	BnaC05g06650D	15.4772	3.85577	3.02951	0	1.3278
	BnaCnng75630D	0.416331	0.401571	0	6.87167	0
	BnaA08g26600D	0	0.503734	0	6.73054	0
BnPP2-III subfamily	BnaC03g15630D	77.9518	3.85116	8.77804	7.91129	4.28048
	BnaA03g12780D	18.5762	1.10192	6.59556	4.36455	2.36849
	BnaC08g24190D	4.17715	3.69758	8.9628	11.5723	2.45871
	BnaA09g33350D	13.8468	10.4854	27.8808	35.0485	10.0719
	BnaC03g20260D	169.191	12.2343	24.4349	60.2391	8.58579
	BnaA03g16790D	23.2642	14.7939	30.44	65.7441	11.9009
	BnaC04g21970D	7.04669	1.80565	2.47653	24.4406	2.86835
	BnaA04g00910D	7.21491	2.51507	4.49034	21.0093	3.30789
	BnaCnng31600D	39.4513	38.892	13.542	12.7682	4.98877
	BnaA06g07980D	37.8429	9.97426	11.7687	6.35626	2.64547
	BnaCnng14910D	33.0884	4.54308	2.52292	21.7961	5.60517
	BnaA09g10770D	32.9508	2.87826	1.05545	8.08936	1.69805
	BnaCnng41650D	35.8524	6.03821	9.87486	42.4229	4.4768
	BnaA09g12930D	53.0628	8.07033	7.85285	19.1432	4.11635
	BnaA02g11650D	0	0	0	0	0
BnPP2-IV subfamily	BnaC07g04100D	0.634963	0	1.89691	0.638413	0.304768
	BnaC09g52030D	5.07346	0.344609	0	0	0
	BnaC08g49870D	0	0	0	0	0
	BnaC01g41260D	1.49585	0	0	1.45832	0
	BnaA01g10260D	3.82753	1.0516	2.79199	0	0
	BnaC03g63410D	87.7578	13.2947	89.5907	6.90874	8.00536
	BnaA08g09350D	177.588	29.1403	224.536	43.6653	10.9361
	BnaC01g41230D	279.905	16.1527	70.2523	37.3238	13.5456
	BnaA01g34970D	600.959	133.757	459.396	57.8746	70.6073
	BnaCnng21140D	6.63214	3.93814	0.896379	0	0
	BnaA09g25350D	2.38147	8.64188	2.47487	0.875304	2.8956
	BnaC05g07510D	209.448	178.213	327.857	70.1335	81.6862
	BnaA06g05940D	22.785	0.445839	21.8814	0.446985	0.440189

## Sheet: S3
Table S3 In silico expression analysis of BnPP2s in two rapeseed cultivars stimulated by S. sclerotiorum
	gene_id	Westar_Control	Westar_24h	ZY821_Control	ZY821_24h
BnPP2-I subfamily	BnaC02g47790D	0.0200254	0.201892	0.0260851	0.925553
	BnaA02g26280D	0.019722	0.142317	0.253876	0
	BnaA02g26300D	0	0.194379	0	0.0359777
	BnaC02g47880D	0.0085517	0.086183	0	0.121353
	BnaA06g34190D	0.305534	1.47085	1.01876	0.391088
	BnaC07g21690D	0.549141	0.312973	0.0166575	0.0506487
	BnaA02g26320D	0	0.0265399	0	0.353422
	BnaC02g47810D	0	0.129655	0	2.73055
	BnaA08g15170D	0	0	0	0
	BnaA02g26340D	0	0	0	0
	BnaA02g26310D	0	0	0	0
	BnaC02g47870D	0	0	0	0
	BnaA02g26350D	0	0.601308	0.0361442	0.258306
	BnaUnng03010D	0.0960423	0.1428	0.100866	2.09406
	BnaC07g21710D	0	0	0	0
	BnaA06g34180D	2.99759	5.9123	2.42352	6.85236
	BnaC07g21700D	2.94061	8.00687	3.58158	17.9029
	BnaA02g26270D	4.43173	3.09235	3.79328	1.27991
	BnaC02g34420D	5.36733	2.198	4.39475	1.24307
	BnaA06g34210D	0.149787	0.0664064	0.0439394	0
	BnaC07g21670D	0.292803	0.339899	0.0654325	0.407631
	BnaA06g34200D	0	0.0488847	0	0
	BnaC07g21680D	1.20653	1.36533	0.964515	0.828373
	BnaA06g34240D	0.0631439	0.083969	0	0.0349317
	BnaC07g21650D	0.21561	0.0945228	0.39911	0
	BnaC07g29930D	0	0.149673	0	0.063436
	BnaC06g40720D	0.0916767	0.506214	0.666708	0.93649
	BnaA07g35800D	2.26824	25.1278	0.113852	0.0588317
BnPP2-II subfamily	BnaA01g35760D	0.13131	22.6496	0.320252	33.862
	BnaC01g27190D	0	4.0176	0	3.70477
	BnaAnng39370D	0	5.1771	0.0119724	26.0677
	BnaC05g06650D	0.0529987	7.79996	0.109175	35.4761
	BnaCnng75630D	0	0	0	0.0960057
	BnaA08g26600D	0	0	0	0
BnPP2-III subfamily	BnaC03g15630D	3.97604	2.68772	7.32553	5.44869
	BnaA03g12780D	2.96581	1.32774	1.36469	2.64316
	BnaC08g24190D	3.0665	3.86993	0.648476	13.588
	BnaA09g33350D	4.84746	3.94492	1.64453	11.7079
	BnaC03g20260D	5.97007	1.57806	3.11339	0.353499
	BnaA03g16790D	6.47042	2.28703	11.426	1.44481
	BnaC04g21970D	28.6616	5.54745	9.14915	3.89521
	BnaA04g00910D	100.539	12.4424	18.5282	10.183
	BnaCnng31600D	1.11392	0.168385	0.861009	0.44517
	BnaA06g07980D	1.7848	0.650463	1.37835	1.08071
	BnaCnng14910D	2.09252	40.8624	1.89889	26.605
	BnaA09g10770D	4.28403	44.5871	12.6069	241.286
	BnaCnng41650D	14.1902	5.01354	8.81292	11.8432
	BnaA09g12930D	3.18935	4.10129	2.09889	3.49895
	BnaA02g11650D	0.51019	0.202681	0.3083	0.80476
BnPP2-IV subfamily	BnaC07g04100D	0.534704	4.13642	0.09336	35.1612
	BnaC09g52030D	0.302509	0.290586	0.152716	0.117975
	BnaC08g49870D	0	0.0150683	0	0
	BnaC01g41260D	0.912437	0.601839	0.65118	0.200608
	BnaA01g10260D	0.780628	0.887039	1.93048	0.414936
	BnaC03g63410D	320.694	237.356	195.942	35.9035
	BnaA08g09350D	201.449	116.42	292.041	60.2036
	BnaC01g41230D	110.581	101.355	156.514	50.5801
	BnaA01g34970D	246.821	239.238	397.347	164.401
	BnaCnng21140D	0.181789	0.0885673	0.131955	1.05296
	BnaA09g25350D	0.828397	0.108837	0.224231	0.48633
	BnaC05g07510D	12.0945	21.111	24.7137	21.348
	BnaA06g05940D	0.919028	0.28171	7.79793	1.44694

## Sheet: S4
Table S4 The potential cis-regulatory elements in the 2kb upstream coding region of BnPP2s
		Hormone										stress					growth and develpoment
		ABA	JA	JA	AUXIN	AUXIN	SA	ET	GA	GA	GA	Dehydration response	wound responsive	low-temperature	drought inducibility	defense and stress responsive	anaerobic induction	meristem expression	metabolism regulation	circadian control	light responsive	light responsive	light responsive
	gene ID	ABRE	CGTCA-motif	TGACG-motif	AuxRR-core	TGA-element	TCA	ERE	GARE-motif	P-box	TATC-box	DRE core	WUN-motif	LTR	MBS	TC-rich repeats	ARE	CAT-box	O2-site	circadian	Box 4	G-box	GT1-motif
BnPP2-I subfamily	BnaC02g47790D	3	3	3	0	1	0	7	0	0	0	0	1	0	1	0	2	1	0	0	4	6	0
	BnaA02g26280D	0	5	5	1	2	0	1	0	0	0	1	1	0	1	0	2	1	1	0	1	1	0
	BnaA02g26300D	0	1	1	0	0	0	2	0	0	0	0	0	2	0	0	3	0	0	0	0	0	0
	BnaC02g47880D	3	6	6	0	1	2	7	1	1	0	2	1	0	0	1	0	0	0	0	7	1	0
	BnaA06g34190D	3	1	1	0	3	2	2	1	1	0	0	2	0	0	0	2	0	0	0	6	1	4
	BnaC07g21690D	10	0	0	0	0	1	7	0	0	0	0	5	0	0	0	2	0	0	0	11	5	2
	BnaA02g26320D	0	1	1	0	1	1	2	2	0	0	1	0	0	0	0	1	0	2	0	3	0	0
	BnaC02g47810D	2	1	1	1	1	0	0	0	0	0	1	0	0	0	0	0	0	0	0	2	3	2
	BnaA08g15170D	2	1	1	0	0	3	0	1	1	0	1	1	1	0	0	1	0	0	0	5	2	0
	BnaA02g26340D	2	1	1	0	2	0	3	0	0	0	1	0	1	1	1	6	0	3	0	2	2	4
	BnaA02g26310D	2	0	0	0	1	0	0	1	0	0	1	0	1	0	1	3	1	1	0	0	1	0
	BnaC02g47870D	4	0	0	0	1	3	0	1	0	0	1	0	0	0	1	9	3	1	0	2	4	1
	BnaA02g26350D	2	1	1	1	3	4	3	0	1	0	2	0	2	1	1	4	0	0	0	1	2	3
	BnaUnng03010D	2	0	2	0	1	0	2	1	0	0	0	1	0	1	3	1	0	0	0	6	1	0
	BnaC07g21710D	5	3	3	0	2	1	0	0	1	0	0	0	1	0	1	5	0	1	0	0	3	1
	BnaA06g34180D	0	2	2	0	1	2	0	0	1	0	0	1	0	0	0	4	0	0	0	6	0	1
	BnaC07g21700D	0	1	1	0	0	0	0	0	0	0	1	0	0	0	0	2	0	1	0	4	0	1
	BnaA02g26270D	1	0	0	0	0	0	0	1	0	0	0	0	1	0	0	1	0	0	0	0	1	0
	BnaC02g34420D	0	0	0	0	0	0	6	1	1	0	0	1	1	0	0	0	0	0	0	2	0	0
	BnaA06g34210D	0	0	0	0	0	0	2	0	1	0	0	0	1	2	0	2	1	1	1	5	0	0
	BnaC07g21670D	4	0	0	0	1	0	3	0	0	0	0	0	2	2	1	4	0	0	0	2	3	0
	BnaA06g34200D	0	1	1	0	0	0	1	0	0	0	0	0	1	0	0	1	0	0	0	0	0	0
	BnaC07g21680D	4	0	0	0	0	1	1	0	0	0	1	2	1	0	2	4	0	2	0	0	4	1
	BnaA06g34240D	0	0	0	0	0	0	0	0	0	0	0	0	0	0	0	4	0	0	0	10	0	0
	BnaC07g21650D	0	1	1	0	1	0	0	0	0	0	0	0	1	0	1	2	0	1	0	1	0	1
	BnaC07g29930D	8	2	2	0	2	1	1	0	1	0	1	0	1	0	0	2	0	0	3	0	4	0
	BnaC06g40720D	3	1	1	0	0	0	1	1	0	0	0	0	0	0	1	0	0	0	0	7	4	0
	BnaA07g35800D	3	1	1	0	0	1	6	0	0	0	0	0	0	0	0	0	0	3	0	11	6	4
BnPP2-II subfamily	BnaA01g35760D	10	2	2	0	0	2	5	0	0	0	0	0	0	0	0	1	0	0	0	4	6	5
	BnaC01g27190D	3	1	1	0	2	0	1	0	0	0	1	1	0	3	1	1	0	0	0	3	4	5
	BnaAnng39370D	0	0	0	0	0	3	3	0	0	0	0	0	0	1	0	4	4	1	0	5	0	0
	BnaC05g06650D	2	1	1	0	0	2	0	0	1	0	1	0	0	0	1	1	0	0	0	3	2	0
	BnaCnng75630D	1	1	1	1	0	0	1	0	3	1	0	0	1	1	1	3	0	0	1	1	0	0
	BnaA08g26600D	1	0	0	0	0	2	2	1	2	0	1	0	0	1	0	9	0	0	0	0	0	2
BnPP2-III subfamily	BnaC03g15630D	3	0	0	0	1	2	4	0	0	0	0	1	1	1	2	5	0	0	0	2	1	0
	BnaA03g12780D	7	1	1	0	1	3	0	0	0	0	0	1	0	1	3	4	1	0	0	1	2	1
	BnaC08g24190D	11	2	2	0	0	0	1	0	1	0	0	3	0	3	0	3	0	1	0	9	9	3
	BnaA09g33350D	8	1	1	0	0	1	0	0	1	0	0	2	0	3	0	0	0	0	0	0	0	3
	BnaC03g20260D	6	6	6	0	1	0	0	0	0	0	1	0	1	1	0	3	2	2	0	4	5	0
	BnaA03g16790D	4	4	4	0	2	0	1	0	0	0	1	0	1	0	0	3	1	1	0	1	5	0
	BnaC04g21970D	9	4	4	0	0	0	2	0	0	0	0	0	4	1	1	2	0	0	0	1	10	1
	BnaA04g00910D	7	2	2	1	1	0	0	0	0	0	1	0	0	1	0	4	1	0	0	1	3	19
	BnaCnng31600D	5	2	2	0	3	2	2	0	0	0	0	0	1	1	1	3	1	0	0	2	3	0
	BnaA06g07980D	5	2	2	0	2	0	0	0	1	1	1	0	1	1	0	2	0	0	0	1	4	0
	BnaCnng14910D	1	1	1	0	0	0	2	0	1	0	0	1	1	0	0	0	0	0	0	3	2	0
	BnaA09g10770D	1	1	1	0	0	0	4	0	0	0	0	0	0	0	2	1	0	0	0	9	1	0
	BnaCnng41650D	8	1	1	0	3	2	5	0	0	0	0	0	0	0	0	1	1	0	0	0	4	0
	BnaA09g12930D	3	1	1	1	1	0	6	0	0	0	0	1	0	0	0	2	4	0	0	3	4	0
	BnaA02g11650D	0	0	0	0	0	5	0	0	0	0	0	0	1	2	0	4	0	3	2	2	1	2
BnPP2-IV subfamily	BnaC07g04100D	2	0	0	0	0	2	4	0	0	0	1	0	1	1	0	3	0	1	0	3	3	2
	BnaC09g52030D	1	1	1	0	2	0	2	0	1	0	0	0	1	1	0	1	2	1	0	3	0	4
	BnaC08g49870D	0	0	0	0	0	0	2	0	0	0	1	0	1	0	0	4	0	0	0	5	1	0
	BnaC01g41260D	0	2	2	0	1	0	0	0	1	0	0	1	1	2	1	5	1	2	0	1	0	0
	BnaA01g10260D	2	0	0	0	1	1	0	0	1	0	1	2	0	1	0	1	0	1	0	2	2	0
	BnaC03g63410D	7	0	0	0	0	0	11	0	0	0	1	1	0	0	0	4	0	0	1	4	3	1
	BnaA08g09350D	0	0	0	0	0	0	4	0	0	1	0	0	0	0	0	2	0	0	1	4	0	1
	BnaC01g41230D	2	0	0	0	0	1	4	0	0	0	0	0	1	0	0	1	0	0	0	13	3	2
	BnaA01g34970D	0	2	2	0	0	1	0	1	0	0	0	0	1	0	0	2	0	0	0	0	0	1
	BnaCnng21140D	0	1	1	0	0	0	1	1	1	0	0	1	2	1	1	2	0	0	0	2	0	0
	BnaA09g25350D	0	0	0	0	0	0	1	1	0	0	0	0	0	0	0	6	0	1	0	9	5	0
	BnaC05g07510D	6	1	1	1	1	0	0	0	1	0	0	0	1	0	1	2	2	0	0	0	5	1
	BnaA06g05940D	5	3	3	1	0	4	0	0	0	1	0	0	1	0	0	1	1	1	0	0	5	2

## Sheet: S5
Table S5 KEGG and GO analysis of predicted BnPP2 interaction proteins
Bnapus.PP2.verified.At.PPI.gene.interaction.Bna.kegg.
ID	Description	GeneRatio	BgRatio	pvalue	p.adjust	qvalue	geneID	Count
ko00965	Betalain biosynthesis	12/2347	12/33115	1.56492e-14	1.47103e-12	1.25194e-12	BnaA08g05620D/BnaAnng27710D/BnaAnng27720D/BnaC01g23120D/BnaC01g27350D/BnaC06g11450D/BnaC06g11460D/BnaC08g10030D/BnaC08g10100D/BnaC08g28330D/BnaC08g28340D/BnaCnng45580D	12
ko00906	Carotenoid biosynthesis	28/2347	115/33115	5.85341e-09	2.7511e-07	2.34136e-07	BnaA01g29390D/BnaA03g33390D/BnaA03g33400D/BnaA03g43960D/BnaA04g16900D/BnaA05g25030D/BnaA06g01590D/BnaA08g01500D/BnaA09g17560D/BnaAnng05520D/BnaAnng27240D/BnaC01g11650D/BnaC01g36910D/BnaC02g31560D/BnaC03g69290D/BnaC04g15310D/BnaC04g40260D/BnaC05g39180D/BnaC05g39190D/BnaC05g39200D/BnaC06g41140D/BnaC07g18360D/BnaC07g35800D/BnaC09g18860D/BnaCnng32080D/BnaCnng32090D/BnaCnng32820D/BnaCnng57040D	28
ko00460	Cyanoamino acid metabolism	38/2347	265/33115	2.73264e-05	0.000856226	0.000728703	BnaA01g11590D/BnaA03g01500D/BnaA03g08170D/BnaA03g44890D/BnaA03g44900D/BnaA03g44910D/BnaA04g00410D/BnaA04g19070D/BnaA05g35060D/BnaA05g35070D/BnaA05g35090D/BnaA06g17620D/BnaA06g17630D/BnaA06g17690D/BnaA07g19420D/BnaA10g01430D/BnaA10g01440D/BnaA10g25380D/BnaC03g01800D/BnaC03g10370D/BnaC03g56310D/BnaC03g56340D/BnaC03g56350D/BnaC03g64810D/BnaC04g11830D/BnaC04g11860D/BnaC04g43380D/BnaC04g55020D/BnaC05g…	38
ko04130	SNARE interactions in vesicular transport	24/2347	152/33115	0.000179861	0.00358456	0.00305069	BnaA01g32080D/BnaA02g14320D/BnaA02g27060D/BnaA03g31960D/BnaA03g41770D/BnaA04g05470D/BnaA05g28800D/BnaA07g09410D/BnaA08g07430D/BnaA09g14800D/BnaA10g21300D/BnaC01g38990D/BnaC02g19220D/BnaC03g55240D/BnaC03g66020D/BnaC03g73490D/BnaC04g28220D/BnaC05g30860D/BnaC05g40940D/BnaC05g43270D/BnaC06g20330D/BnaC07g12350D/BnaC07g32850D/BnaC09g45410D	24
ko00591	Linoleic acid metabolism	11/2347	44/33115	0.000190668	0.00358456	0.00305069	BnaA01g21450D/BnaA02g16020D/BnaA03g01150D/BnaA10g26130D/BnaAnng00900D/BnaC02g02780D/BnaC02g21440D/BnaC03g01520D/BnaC03g01530D/BnaCnng70330D/BnaCnng10420D	11
ko00250	Alanine, aspartate and glutamate metabolism	32/2347	238/33115	0.000370592	0.00580594	0.00494122	BnaA02g03530D/BnaA02g20250D/BnaA02g36110D/BnaA03g06510D/BnaA03g06520D/BnaA03g06540D/BnaA03g06580D/BnaA03g38340D/BnaA03g56490D/BnaA04g22010D/BnaA06g17510D/BnaA06g20540D/BnaA07g34930D/BnaA09g08290D/BnaA10g19090D/BnaAnng13240D/BnaAnng27540D/BnaC02g07250D/BnaC03g08350D/BnaC03g08420D/BnaC03g21300D/BnaC03g45180D/BnaC03g53730D/BnaC03g75390D/BnaC04g56620D/BnaC04g53410D/BnaC04g53420D/BnaC06g39860D/BnaC09g…	32
ko99992	Structural proteins	8/2347	34/33115	0.00215845	0.0289849	0.024668	BnaA03g32960D/BnaA06g09920D/BnaA07g36340D/BnaA09g56730D/BnaC03g38080D/BnaC05g11540D/BnaC07g05320D/BnaC08g38980D	8
ko00909	Sesquiterpenoid and triterpenoid biosynthesis	12/2347	68/33115	0.00275905	0.0324188	0.0275905	BnaA03g59500D/BnaA03g59510D/BnaA06g26510D/BnaAnng04260D/BnaAnng04280D/BnaC02g13490D/BnaC02g19300D/BnaC04g35600D/BnaC07g16660D/BnaC07g30440D/BnaCnng27320D/BnaCnng74840D	12
ko00760	Nicotinate and nicotinamide metabolism	12/2347	70/33115	0.00353718	0.0333462	0.0283797	BnaA01g25380D/BnaA03g36020D/BnaA04g27450D/BnaA09g39620D/BnaA09g39630D/BnaA10g19090D/BnaAnng17540D/BnaC01g32300D/BnaC03g41860D/BnaC05g31250D/BnaC08g31980D/BnaC09g42780D	12
ko00650	Butanoate metabolism	13/2347	79/33115	0.00354747	0.0333462	0.0283797	BnaA02g03530D/BnaA02g36110D/BnaA03g06510D/BnaA03g06520D/BnaA03g06540D/BnaA03g06580D/BnaA07g34930D/BnaAnng27540D/BnaC02g07250D/BnaC03g08350D/BnaC03g08420D/BnaC06g39860D/BnaC09g40620D	13
ko00592	alpha-Linolenic acid metabolism	21/2347	160/33115	0.00463353	0.0395957	0.0336984	BnaA02g16020D/BnaA03g01150D/BnaA04g05950D/BnaA05g33880D/BnaA06g06290D/BnaA09g32380D/BnaA10g26130D/BnaAnng00900D/BnaC02g02780D/BnaC02g21440D/BnaC03g01520D/BnaC03g01530D/BnaC04g28570D/BnaC05g27860D/BnaC05g46590D/BnaC05g48800D/BnaC07g01030D/BnaC08g23150D/BnaC09g53220D/BnaCnng77750D/BnaCnng10420D	21
Bnapus.PP2.verified.At.PPI.gene.interaction.Bna.go.
ID	Description	GeneRatio	BgRatio	pvalue	p.adjust	qvalue	geneID	Count
GO:0006826	iron ion transport	181/5625	498/76374	8.50748e-77	1.10342e-73	6.56419e-74	BnaA01g06830D/BnaA01g15230D/BnaA01g18660D/BnaA01g20110D/BnaA01g24040D/BnaA01g24920D/BnaA01g34030D/BnaA01g35000D/BnaA01g35010D/BnaA02g00610D/BnaA02g03720D/BnaA02g06040D/BnaA02g06050D/BnaA02g07030D/BnaA02g09960D/BnaA02g11380D/BnaA02g15850D/BnaA02g15860D/BnaA02g20520D/BnaA02g27720D/BnaA03g06740D/BnaA03g13230D/BnaA03g26240D/BnaA03g30310D/BnaA03g30320D/BnaA03g30330D/BnaA03g30790D/BnaA03g36400D/BnaA03g…	181
GO:0009612	response to mechanical stimulus	112/5625	243/76374	9.58905e-61	6.2185e-58	3.69935e-58	BnaA01g02980D/BnaA01g06620D/BnaA01g13950D/BnaA01g15000D/BnaA01g16310D/BnaA01g26200D/BnaA01g27640D/BnaA02g07020D/BnaA02g09590D/BnaA02g35330D/BnaA02g35250D/BnaA03g09400D/BnaA03g18670D/BnaA03g18900D/BnaA03g18910D/BnaA03g22740D/BnaA03g23010D/BnaA03g34270D/BnaA03g35190D/BnaA03g41070D/BnaA03g50900D/BnaA03g58120D/BnaA04g00840D/BnaA05g18710D/BnaA05g23160D/BnaA05g28580D/BnaA05g34540D/BnaA06g04770D/BnaA06g…	112
GO:0009646	response to absence of light	80/5625	134/76374	3.03047e-55	1.31017e-52	7.79416e-53	BnaA01g02980D/BnaA01g03820D/BnaA01g13710D/BnaA02g01470D/BnaA02g04760D/BnaA03g18900D/BnaA03g18910D/BnaA03g19470D/BnaA03g22740D/BnaA03g46540D/BnaA03g50900D/BnaA03g56550D/BnaA04g15350D/BnaA04g22680D/BnaA04g23920D/BnaA05g05590D/BnaA05g18710D/BnaA05g28580D/BnaA05g34540D/BnaA05g36060D/BnaA06g17510D/BnaA06g20540D/BnaA06g37790D/BnaA07g14550D/BnaA07g20110D/BnaA07g35260D/BnaA08g07670D/BnaA08g11360D/BnaA08g…	80
GO:0000041	transition metal ion transport	127/5625	377/76374	5.46064e-50	1.77061e-47	1.05333e-47	BnaA01g02040D/BnaA01g08010D/BnaA01g08690D/BnaA01g19780D/BnaA01g25020D/BnaA01g26140D/BnaA01g26170D/BnaA01g28050D/BnaA01g33510D/BnaA01g33550D/BnaA02g03530D/BnaA02g18730D/BnaA02g18740D/BnaA03g06510D/BnaA03g06520D/BnaA03g06540D/BnaA03g06580D/BnaA03g08870D/BnaA03g09460D/BnaA03g20580D/BnaA03g22940D/BnaA03g33490D/BnaA03g33520D/BnaA03g43360D/BnaA03g56210D/BnaA03g59080D/BnaA04g04360D/BnaA04g04370D/BnaA04g…	127
GO:0046274	lignin catabolic process	50/5625	60/76374	6.69296e-47	1.73615e-44	1.03283e-44	BnaA02g06580D/BnaA03g00500D/BnaA03g00510D/BnaA03g09140D/BnaA04g17380D/BnaA04g21230D/BnaA04g21240D/BnaA04g21810D/BnaA04g29320D/BnaA05g05410D/BnaA05g06610D/BnaA05g07370D/BnaA05g12170D/BnaA05g29170D/BnaA06g30430D/BnaA08g22770D/BnaA10g12900D/BnaA10g22590D/BnaA10g23590D/BnaA10g25010D/BnaAnng33960D/BnaAnng13970D/BnaAnng08030D/BnaAnng01310D/BnaC02g02320D/BnaC02g03650D/BnaC02g03710D/BnaC02g38340D/BnaC03g…	50
GO:0052716	hydroquinone:oxygen oxidoreductase activity	47/5625	57/76374	9.83258e-44	2.12548e-41	1.26444e-41	BnaA02g06580D/BnaA03g00500D/BnaA03g00510D/BnaA03g09140D/BnaA04g17380D/BnaA04g21810D/BnaA04g29320D/BnaA05g05410D/BnaA05g06610D/BnaA05g12170D/BnaA05g27730D/BnaA05g29170D/BnaA06g30430D/BnaA08g22770D/BnaA10g12900D/BnaA10g22590D/BnaA10g23590D/BnaA10g25010D/BnaAnng33960D/BnaAnng13970D/BnaAnng08030D/BnaAnng01310D/BnaC02g02320D/BnaC02g03650D/BnaC02g03710D/BnaC02g38340D/BnaC03g00480D/BnaC03g00490D/BnaC03g…	47
GO:0046982	protein heterodimerization activity	128/5625	440/76374	1.52873e-42	2.83251e-40	1.68505e-40	BnaA01g25520D/BnaA01g28350D/BnaA01g28710D/BnaA01g28930D/BnaA02g00480D/BnaA02g00780D/BnaA02g06910D/BnaA02g17330D/BnaA02g25600D/BnaA02g31000D/BnaA02g31240D/BnaA03g03180D/BnaA03g09320D/BnaA03g16960D/BnaA03g17280D/BnaA03g18200D/BnaA03g21860D/BnaA03g22040D/BnaA03g33890D/BnaA03g33910D/BnaA03g33920D/BnaA03g33970D/BnaA03g38390D/BnaA04g16620D/BnaA04g21250D/BnaA04g21270D/BnaA04g21530D/BnaA05g00200D/BnaA05g…	128
GO:0052542	defense response by callose deposition	93/5625	267/76374	2.37103e-38	3.84403e-36	2.2868e-36	BnaA01g02730D/BnaA01g02740D/BnaA01g02980D/BnaA01g08860D/BnaA01g08870D/BnaA01g10220D/BnaA01g20360D/BnaA01g23930D/BnaA02g16020D/BnaA02g23720D/BnaA02g31820D/BnaA03g02020D/BnaA03g18670D/BnaA03g18900D/BnaA03g18910D/BnaA03g24970D/BnaA03g28150D/BnaA03g37010D/BnaA03g41070D/BnaA03g43530D/BnaA03g47120D/BnaA03g50900D/BnaA03g52790D/BnaA04g06410D/BnaA05g18710D/BnaA05g28580D/BnaA05g33290D/BnaA05g34540D/BnaA06g…	93
GO:0009873	ethylene-activated signaling pathway	129/5625	486/76374	3.13548e-38	4.51858e-36	2.68808e-36	BnaA01g15250D/BnaA01g17860D/BnaA01g20940D/BnaA01g23930D/BnaA01g23960D/BnaA01g27570D/BnaA01g28710D/BnaA01g34910D/BnaA02g07020D/BnaA02g16020D/BnaA02g18180D/BnaA02g22560D/BnaA02g32070D/BnaA02g32090D/BnaA03g09400D/BnaA03g16730D/BnaA03g18900D/BnaA03g18910D/BnaA03g20310D/BnaA03g33910D/BnaA03g33920D/BnaA03g34290D/BnaA03g37010D/BnaA03g47830D/BnaA04g25900D/BnaA04g28860D/BnaA05g01520D/BnaA05g04380D/BnaA05g…	129
GO:0004805	trehalose-phosphatase activity	40/5625	55/76374	1.67638e-33	2.17426e-31	1.29346e-31	BnaA01g12320D/BnaA01g22200D/BnaA02g11230D/BnaA02g14790D/BnaA02g18730D/BnaA02g18740D/BnaA02g34580D/BnaA03g25110D/BnaA03g45430D/BnaA03g45450D/BnaA03g54540D/BnaA04g12690D/BnaA06g24090D/BnaA06g37150D/BnaA07g33960D/BnaA08g16230D/BnaA08g20280D/BnaA09g09720D/BnaA10g07960D/BnaAnng22210D/BnaAnng04500D/BnaAnng33310D/BnaC01g14030D/BnaC01g43070D/BnaC02g19750D/BnaC02g24780D/BnaC02g29600D/BnaC03g49150D/BnaC03g…	40
GO:0043900	regulation of multi-organism process	118/5625	469/76374	1.02805e-32	1.21216e-30	7.2111e-31	BnaA01g03820D/BnaA01g13440D/BnaA01g18220D/BnaA01g18260D/BnaA01g27640D/BnaA01g34150D/BnaA01g34210D/BnaA02g21850D/BnaA02g22480D/BnaA02g32380D/BnaA03g14120D/BnaA03g17820D/BnaA03g28320D/BnaA03g31960D/BnaA03g31980D/BnaA03g34270D/BnaA03g38620D/BnaA03g38630D/BnaA03g41770D/BnaA03g42320D/BnaA03g44410D/BnaA03g44450D/BnaA03g46280D/BnaA04g02560D/BnaA04g05470D/BnaA04g15350D/BnaA04g22040D/BnaA05g21870D/BnaA05g…	118
GO:0010359	regulation of anion channel activity	64/5625	163/76374	2.41519e-30	2.61041e-28	1.55292e-28	BnaA01g06830D/BnaA01g08690D/BnaA01g19780D/BnaA01g33010D/BnaA01g33550D/BnaA02g03530D/BnaA03g02020D/BnaA03g06510D/BnaA03g06520D/BnaA03g06540D/BnaA03g06580D/BnaA03g43360D/BnaA03g47120D/BnaA04g26180D/BnaA05g01140D/BnaA05g04850D/BnaA05g08700D/BnaA05g32890D/BnaA05g33580D/BnaA05g34020D/BnaA07g02600D/BnaA07g06100D/BnaA07g10480D/BnaA07g37720D/BnaA07g37370D/BnaA08g20830D/BnaAnng10890D/BnaAnng35060D/BnaAnng…	64
GO:0000786	nucleosome	62/5625	155/76374	5.52978e-30	5.51702e-28	3.28205e-28	BnaA01g25520D/BnaA02g00480D/BnaA02g00780D/BnaA02g06910D/BnaA02g17330D/BnaA02g31240D/BnaA03g03180D/BnaA03g09320D/BnaA03g17280D/BnaA03g22040D/BnaA04g16620D/BnaA04g21530D/BnaA05g06970D/BnaA06g04180D/BnaA06g04320D/BnaA06g18260D/BnaA06g28630D/BnaA07g14090D/BnaA07g21610D/BnaA09g03830D/BnaA09g33930D/BnaA09g49230D/BnaA09g49340D/BnaA09g53380D/BnaA10g08450D/BnaA10g21870D/BnaA10g21880D/BnaAnng15490D/BnaAnng…	62
GO:0010119	regulation of stomatal movement	78/5625	260/76374	1.75891e-27	1.62951e-25	9.69385e-26	BnaA01g03110D/BnaA01g03820D/BnaA01g15250D/BnaA01g18940D/BnaA01g20940D/BnaA01g37370D/BnaA02g12940D/BnaA02g12950D/BnaA02g14330D/BnaA02g14340D/BnaA02g36250D/BnaA03g31960D/BnaA03g47830D/BnaA04g15350D/BnaA04g18280D/BnaA05g10970D/BnaA05g10980D/BnaA05g11310D/BnaA05g27280D/BnaA05g27660D/BnaA05g32970D/BnaA05g33810D/BnaA06g15730D/BnaA07g20090D/BnaA07g25770D/BnaA07g28080D/BnaA07g35280D/BnaA08g11930D/BnaA08g…	78
GO:0071732	cellular response to nitric oxide	52/5625	120/76374	2.12939e-27	1.84122e-25	1.09533e-25	BnaA01g30230D/BnaA01g35000D/BnaA01g35010D/BnaA01g35020D/BnaA03g03090D/BnaA03g03100D/BnaA03g30310D/BnaA03g30320D/BnaA03g30330D/BnaA03g32510D/BnaA03g44160D/BnaA03g44180D/BnaA04g08850D/BnaA05g26300D/BnaA05g29700D/BnaA05g33880D/BnaA06g03100D/BnaA06g06290D/BnaA07g14560D/BnaA08g03940D/BnaA08g16660D/BnaA10g21570D/BnaAnng39890D/BnaAnng24980D/BnaC01g38190D/BnaC01g39510D/BnaC02g00180D/BnaC03g04510D/BnaC03g…	52
GO:0004601	peroxidase activity	84/5625	311/76374	5.58106e-26	4.52414e-24	2.69139e-24	BnaA01g06830D/BnaA01g15230D/BnaA01g34030D/BnaA02g03720D/BnaA02g34060D/BnaA03g06740D/BnaA03g47120D/BnaA03g47720D/BnaA03g47730D/BnaA04g22000D/BnaA05g33880D/BnaA05g34020D/BnaA05g34960D/BnaA06g06290D/BnaA06g23250D/BnaA06g30520D/BnaA07g07020D/BnaA08g02580D/BnaA08g06260D/BnaA09g07380D/BnaA09g25570D/BnaA09g57020D/BnaA10g03270D/BnaA10g03280D/BnaA10g23840D/BnaA10g24240D/BnaAnng33930D/BnaAnng10890D/BnaAnng…	84
GO:0010105	negative regulation of ethylene-activated signaling pathway	34/5625	53/76374	8.14274e-26	6.21243e-24	3.69574e-24	BnaA01g28970D/BnaA03g03090D/BnaA03g03100D/BnaA03g33790D/BnaA03g35680D/BnaA04g14890D/BnaA05g00430D/BnaA05g14650D/BnaA05g24390D/BnaA06g02670D/BnaA06g27640D/BnaA07g25770D/BnaA08g16660D/BnaA09g04600D/BnaA10g21570D/BnaAnng24980D/BnaC01g36330D/BnaC02g00180D/BnaC03g04510D/BnaC03g39000D/BnaC03g41530D/BnaC03g60430D/BnaC03g69420D/BnaC04g37750D/BnaC04g51810D/BnaC05g38410D/BnaC06g03860D/BnaC06g10050D/BnaC07g…	34
GO:0006334	nucleosome assembly	62/5625	181/76374	1.26008e-25	9.07958e-24	5.4014e-24	BnaA01g25520D/BnaA02g00480D/BnaA02g00780D/BnaA02g06910D/BnaA02g17330D/BnaA02g31240D/BnaA03g03180D/BnaA03g09320D/BnaA03g17280D/BnaA03g22040D/BnaA04g16620D/BnaA04g21530D/BnaA05g06970D/BnaA06g04180D/BnaA06g04320D/BnaA06g18260D/BnaA06g28630D/BnaA07g14090D/BnaA07g21610D/BnaA09g03830D/BnaA09g33930D/BnaA09g49230D/BnaA09g49340D/BnaA09g53380D/BnaA10g08450D/BnaA10g21870D/BnaA10g21880D/BnaAnng15490D/BnaAnng…	62
GO:0071577	zinc ion transmembrane transport	35/5625	58/76374	3.27864e-25	2.2381e-23	1.33143e-23	BnaA01g10240D/BnaA01g35010D/BnaA01g35020D/BnaA01g35030D/BnaA02g07030D/BnaA02g23700D/BnaA02g23710D/BnaA03g21530D/BnaA03g44150D/BnaA03g44160D/BnaA03g44170D/BnaA03g44180D/BnaA05g01080D/BnaA05g12290D/BnaA05g26420D/BnaA09g17510D/BnaA10g03460D/BnaAnng39890D/BnaC01g12040D/BnaC02g06740D/BnaC02g09920D/BnaC02g31200D/BnaC02g31210D/BnaC03g69030D/BnaC04g00620D/BnaC04g14740D/BnaC05g40440D/BnaC05g49110D/BnaC07g…	35
GO:0009595	detection of biotic stimulus	103/5625	462/76374	2.77788e-24	1.80146e-22	1.07168e-22	BnaA01g03820D/BnaA01g13440D/BnaA01g18220D/BnaA01g18260D/BnaA01g27640D/BnaA02g21850D/BnaA02g22480D/BnaA03g17820D/BnaA03g31960D/BnaA03g31980D/BnaA03g34270D/BnaA03g38620D/BnaA03g38630D/BnaA03g41770D/BnaA03g42320D/BnaA03g46280D/BnaA04g02560D/BnaA04g05470D/BnaA04g15350D/BnaA04g22040D/BnaA05g21870D/BnaA05g23160D/BnaA05g27260D/BnaA05g27280D/BnaA05g33810D/BnaA05g34850D/BnaA06g09880D/BnaA06g10230D/BnaA06g…	103
GO:0009788	negative regulation of abscisic acid-activated signaling pathway	55/5625	153/76374	4.45799e-24	2.75334e-22	1.63795e-22	BnaA01g15250D/BnaA01g18940D/BnaA01g20940D/BnaA01g23280D/BnaA01g37370D/BnaA02g12940D/BnaA02g12950D/BnaA03g03090D/BnaA03g03100D/BnaA03g47830D/BnaA04g18280D/BnaA05g10970D/BnaA05g10980D/BnaA05g11310D/BnaA05g27660D/BnaA05g32970D/BnaA08g14490D/BnaA08g16660D/BnaA09g49440D/BnaA10g02740D/BnaA10g04840D/BnaA10g11080D/BnaA10g12140D/BnaA10g21570D/BnaA10g24830D/BnaAnng20350D/BnaAnng20360D/BnaAnng23920D/BnaAnng…	55
GO:0019005	SCF ubiquitin ligase complex	47/5625	113/76374	5.66557e-24	3.34011e-22	1.98702e-22	BnaA01g13250D/BnaA01g13260D/BnaA01g13690D/BnaA02g04940D/BnaA02g15100D/BnaA02g17620D/BnaA02g22640D/BnaA03g46050D/BnaA03g56030D/BnaA06g03490D/BnaA06g14260D/BnaA06g27640D/BnaA07g11620D/BnaA07g21520D/BnaA07g32230D/BnaA07g35640D/BnaA07g38100D/BnaA09g04600D/BnaA09g39160D/BnaA09g53460D/BnaA10g14910D/BnaC01g15070D/BnaC01g15090D/BnaC01g16070D/BnaC02g23320D/BnaC02g31010D/BnaC03g10150D/BnaC03g44000D/BnaC04g…	47
GO:0005385	zinc ion transmembrane transporter activity	38/5625	74/76374	9.48329e-24	5.34775e-22	3.18135e-22	BnaA01g10240D/BnaA01g35000D/BnaA01g35010D/BnaA01g35020D/BnaA01g35030D/BnaA02g07030D/BnaA02g23700D/BnaA02g23710D/BnaA03g21530D/BnaA03g44150D/BnaA03g44160D/BnaA03g44170D/BnaA03g44180D/BnaA05g01080D/BnaA05g12290D/BnaA05g26420D/BnaA09g17510D/BnaA10g03460D/BnaAnng39890D/BnaC01g12040D/BnaC02g06740D/BnaC02g09920D/BnaC02g31200D/BnaC02g31210D/BnaC03g63510D/BnaC03g69030D/BnaC04g00620D/BnaC04g14740D/BnaC05g…	38
GO:0005992	trehalose biosynthetic process	40/5625	85/76374	4.41941e-23	2.38832e-21	1.4208e-21	BnaA01g12320D/BnaA01g22200D/BnaA02g11230D/BnaA02g14790D/BnaA02g18730D/BnaA02g18740D/BnaA02g34580D/BnaA03g25110D/BnaA03g45430D/BnaA03g45450D/BnaA03g54540D/BnaA04g12690D/BnaA06g24090D/BnaA06g37150D/BnaA07g33960D/BnaA08g16230D/BnaA08g20280D/BnaA09g09720D/BnaA10g07960D/BnaAnng22210D/BnaAnng04500D/BnaAnng33310D/BnaC01g14030D/BnaC01g43070D/BnaC02g19750D/BnaC02g24780D/BnaC02g29600D/BnaC03g49150D/BnaC03g…	40
GO:0006869	lipid transport	96/5625	443/76374	8.38922e-22	4.35233e-20	2.58918e-20	BnaA01g19350D/BnaA02g14320D/BnaA02g21250D/BnaA02g21270D/BnaA02g34050D/BnaA03g09530D/BnaA03g09540D/BnaA03g13140D/BnaA03g17860D/BnaA03g21100D/BnaA03g25140D/BnaA03g25150D/BnaA03g31050D/BnaA03g31060D/BnaA03g41390D/BnaA03g54590D/BnaA04g21650D/BnaA04g22070D/BnaA04g22080D/BnaA05g06750D/BnaA05g29430D/BnaA05g34760D/BnaA05g36060D/BnaA06g23230D/BnaA06g25200D/BnaA06g28930D/BnaA06g35750D/BnaA06g35760D/BnaA06g…	96
GO:0006879	cellular iron ion homeostasis	34/5625	65/76374	9.5971e-22	4.78748e-20	2.84805e-20	BnaA01g35000D/BnaA01g35010D/BnaA01g35020D/BnaA02g09690D/BnaA02g31470D/BnaA03g30310D/BnaA03g30320D/BnaA03g30330D/BnaA03g44160D/BnaA03g44180D/BnaA05g29700D/BnaA07g16710D/BnaA09g35550D/BnaA09g35560D/BnaA10g07360D/BnaAnng38060D/BnaAnng39890D/BnaC01g39510D/BnaC02g44600D/BnaC02g48480D/BnaC03g35640D/BnaC03g35660D/BnaC05g43790D/BnaC05g44030D/BnaC06g15730D/BnaC07g36020D/BnaC07g36030D/BnaC08g27000D/BnaC09g…	34
GO:0048838	release of seed from dormancy	20/5625	22/76374	4.27168e-21	2.05199e-19	1.22072e-19	BnaA01g23280D/BnaA03g43960D/BnaA04g16900D/BnaA09g17560D/BnaA09g49440D/BnaA10g04840D/BnaA10g12140D/BnaAnng05520D/BnaAnng27240D/BnaC01g11650D/BnaC02g31560D/BnaC04g15310D/BnaC04g40260D/BnaC05g05180D/BnaC06g06590D/BnaC07g18360D/BnaC07g35800D/BnaC09g18860D/BnaCnng32820D/BnaCnng57040D	20
GO:0008289	lipid binding	72/5625	284/76374	9.21889e-21	4.27032e-19	2.54039e-19	BnaA01g19350D/BnaA02g21250D/BnaA02g21270D/BnaA02g34050D/BnaA03g09530D/BnaA03g09540D/BnaA03g13140D/BnaA03g21100D/BnaA03g25140D/BnaA03g25150D/BnaA03g31050D/BnaA03g31060D/BnaA03g41390D/BnaA03g54590D/BnaA04g21650D/BnaA04g22070D/BnaA04g22080D/BnaA05g06750D/BnaA05g29430D/BnaA05g34760D/BnaA06g23230D/BnaA06g35750D/BnaA06g35760D/BnaA06g35770D/BnaA06g35800D/BnaA08g03050D/BnaA09g02030D/BnaA09g02040D/BnaA09g…	72
GO:0016998	cell wall macromolecule catabolic process	42/5625	109/76374	4.52097e-20	2.02196e-18	1.20286e-18	BnaA01g35190D/BnaA02g33200D/BnaA03g20290D/BnaA03g20310D/BnaA03g20330D/BnaA03g28780D/BnaA03g56430D/BnaA04g25220D/BnaA04g25230D/BnaA05g03420D/BnaA05g08640D/BnaA05g19600D/BnaA06g02020D/BnaA08g01780D/BnaA08g01790D/BnaA09g05880D/BnaA09g15430D/BnaA09g15440D/BnaA09g34290D/BnaAnng07740D/BnaC01g41610D/BnaC03g19370D/BnaC03g24270D/BnaC03g24290D/BnaC03g24340D/BnaC03g33900D/BnaC03g51920D/BnaC03g77970D/BnaC03g…	42
GO:0010054	trichoblast differentiation	35/5625	76/76374	5.39052e-20	2.3305e-18	1.3864e-18	BnaA01g15230D/BnaA01g31490D/BnaA02g20520D/BnaA02g35230D/BnaA03g01580D/BnaA03g26240D/BnaA03g31370D/BnaA03g47620D/BnaA03g47720D/BnaA05g36410D/BnaA05g36420D/BnaA06g03410D/BnaA07g07020D/BnaA09g07380D/BnaA09g25570D/BnaAnng11270D/BnaAnng11280D/BnaAnng05140D/BnaC01g17990D/BnaC02g16700D/BnaC02g28110D/BnaC03g01860D/BnaC03g30990D/BnaC03g36750D/BnaC06g40860D/BnaC06g40900D/BnaC07g08680D/BnaC07g40000D/BnaC08g…	35
GO:0071456	cellular response to hypoxia	38/5625	92/76374	1.52114e-19	6.36424e-18	3.78606e-18	BnaA02g08270D/BnaA02g32070D/BnaA02g32090D/BnaA03g10380D/BnaA03g22890D/BnaA03g44110D/BnaA06g13350D/BnaA08g12300D/BnaA08g22130D/BnaA09g42280D/BnaA09g44240D/BnaA09g44250D/BnaA09g44260D/BnaA09g57020D/BnaA10g11280D/BnaA10g11290D/BnaAnng33930D/BnaAnng22270D/BnaAnng28220D/BnaC02g11750D/BnaC02g40750D/BnaC03g13070D/BnaC03g26940D/BnaC03g63300D/BnaC03g67210D/BnaC05g14910D/BnaC05g49640D/BnaC07g28420D/BnaC07g…	38
GO:0052544	defense response by callose deposition in cell wall	42/5625	115/76374	4.79528e-19	1.94359e-17	1.15623e-17	BnaA02g08270D/BnaA02g22480D/BnaA03g10380D/BnaA06g09880D/BnaA06g12690D/BnaA06g12700D/BnaA06g36340D/BnaA07g07780D/BnaA07g25770D/BnaA08g04520D/BnaA08g17810D/BnaA08g22580D/BnaA08g31540D/BnaA09g16870D/BnaA09g16890D/BnaA09g44500D/BnaA09g50750D/BnaA10g11280D/BnaA10g11290D/BnaC02g11750D/BnaC02g30770D/BnaC03g13070D/BnaC03g59280D/BnaC04g35600D/BnaC05g11500D/BnaC05g14250D/BnaC07g09670D/BnaC08g05690D/BnaC08g…	42
GO:0005978	glycogen biosynthetic process	20/5625	25/76374	7.90578e-19	3.10721e-17	1.84847e-17	BnaA01g12640D/BnaA04g12270D/BnaA06g30310D/BnaA06g40730D/BnaA07g04740D/BnaA09g05340D/BnaA09g27810D/BnaA10g03820D/BnaA10g15850D/BnaAnng08760D/BnaC02g08620D/BnaC03g58050D/BnaC04g33380D/BnaC05g03730D/BnaC05g21440D/BnaC07g47330D/BnaC09g54280D/BnaCnng59960D/BnaCnng00430D/BnaUnng03050D	20
GO:0010337	regulation of salicylic acid metabolic process	28/5625	52/76374	1.31592e-18	5.01985e-17	2.98628e-17	BnaA02g22480D/BnaA03g54590D/BnaA04g02800D/BnaA04g23660D/BnaA06g36340D/BnaA07g07780D/BnaA08g07330D/BnaA08g07350D/BnaA08g17810D/BnaA08g18370D/BnaA09g16870D/BnaA09g16890D/BnaA09g27290D/BnaA09g36180D/BnaA09g50750D/BnaC02g30770D/BnaC03g58590D/BnaC03g59280D/BnaC04g24800D/BnaC04g56800D/BnaC07g09670D/BnaC08g08170D/BnaC08g27710D/BnaC08g43630D/BnaC09g17830D/BnaC09g17840D/BnaC09g17850D/BnaCnng27040D	28
GO:0031072	heat shock protein binding	68/5625	284/76374	2.8599e-18	1.0598e-16	6.30467e-17	BnaA01g01550D/BnaA01g08430D/BnaA01g20260D/BnaA01g29880D/BnaA01g32230D/BnaA02g31930D/BnaA03g32750D/BnaA03g39520D/BnaA03g49290D/BnaA04g00440D/BnaA04g06570D/BnaA04g12800D/BnaA05g03090D/BnaA05g26040D/BnaA05g37100D/BnaA06g06130D/BnaA06g17000D/BnaA06g20720D/BnaA06g25520D/BnaA06g27790D/BnaA07g19340D/BnaA07g20150D/BnaA07g35200D/BnaA08g14820D/BnaA08g18500D/BnaA08g25810D/BnaA09g09350D/BnaA09g14490D/BnaA09g…	68
GO:0010286	heat acclimation	79/5625	370/76374	8.078e-18	2.91033e-16	1.73134e-16	BnaA01g27570D/BnaA01g28930D/BnaA01g31850D/BnaA02g06780D/BnaA02g06790D/BnaA02g36030D/BnaA03g01420D/BnaA03g09250D/BnaA03g22890D/BnaA03g33890D/BnaA03g34290D/BnaA03g55290D/BnaA03g55310D/BnaA03g58120D/BnaA04g00840D/BnaA05g01560D/BnaA05g23130D/BnaA05g24050D/BnaA06g10730D/BnaA06g25550D/BnaA06g28700D/BnaA06g36450D/BnaA06g39270D/BnaA07g03060D/BnaA07g11450D/BnaA07g21330D/BnaA07g21490D/BnaA07g32420D/BnaA07g…	79
GO:0008878	glucose-1-phosphate adenylyltransferase activity	20/5625	27/76374	1.14324e-17	3.97978e-16	2.36755e-16	BnaA01g12640D/BnaA04g12270D/BnaA06g30310D/BnaA06g40730D/BnaA07g04740D/BnaA09g05340D/BnaA09g27810D/BnaA10g03820D/BnaA10g15850D/BnaAnng08760D/BnaC02g08620D/BnaC03g58050D/BnaC04g33380D/BnaC05g03730D/BnaC05g21440D/BnaC07g47330D/BnaC09g54280D/BnaCnng59960D/BnaCnng00430D/BnaUnng03050D	20
GO:0042752	regulation of circadian rhythm	45/5625	141/76374	1.16601e-17	3.97978e-16	2.36755e-16	BnaA02g04940D/BnaA02g17620D/BnaA02g32550D/BnaA03g26120D/BnaA03g56030D/BnaA04g14890D/BnaA06g06740D/BnaA06g26980D/BnaA06g27640D/BnaA07g14790D/BnaA07g21520D/BnaA07g32230D/BnaA08g11670D/BnaA08g25520D/BnaA09g00800D/BnaA09g00890D/BnaA09g04600D/BnaA09g04840D/BnaA09g47860D/BnaA09g51080D/BnaA10g01560D/BnaA10g14910D/BnaC02g23320D/BnaC02g27020D/BnaC02g48700D/BnaC03g10150D/BnaC03g30850D/BnaC03g77150D/BnaC04g…	45
GO:0008536	Ran GTPase binding	47/5625	153/76374	1.24978e-17	4.15634e-16	2.47258e-16	BnaA01g28890D/BnaA01g32920D/BnaA01g33080D/BnaA02g01070D/BnaA02g27780D/BnaA03g39420D/BnaA04g04510D/BnaA05g24110D/BnaA05g33610D/BnaA06g14080D/BnaA06g20640D/BnaA06g33140D/BnaA07g03260D/BnaA07g11650D/BnaA08g20070D/BnaA09g08910D/BnaA09g19700D/BnaA09g29490D/BnaA10g18280D/BnaC01g28130D/BnaC01g36080D/BnaC01g42760D/BnaC02g03910D/BnaC02g03920D/BnaC02g35890D/BnaC03g46820D/BnaC03g53480D/BnaC04g26840D/BnaC04g…	47
GO:0009620	response to fungus	81/5625	401/76374	9.54765e-17	3.09583e-15	1.84169e-15	BnaA01g02450D/BnaA01g02460D/BnaA02g06780D/BnaA02g06790D/BnaA02g16020D/BnaA03g09250D/BnaA03g15390D/BnaA03g16730D/BnaA03g40930D/BnaA03g53010D/BnaA03g55290D/BnaA03g58120D/BnaA04g00840D/BnaA04g02380D/BnaA04g19410D/BnaA05g10200D/BnaA05g14540D/BnaA05g15310D/BnaA05g19760D/BnaA05g30970D/BnaA06g28700D/BnaA06g38770D/BnaA07g02000D/BnaA07g13320D/BnaA07g21300D/BnaA07g32970D/BnaA08g01170D/BnaA08g06880D/BnaA08g…	81
GO:0009816	defense response to bacterium, incompatible interaction	56/5625	224/76374	3.34552e-16	1.05833e-14	6.29593e-15	BnaA01g10220D/BnaA01g12590D/BnaA01g12650D/BnaA01g12660D/BnaA01g12670D/BnaA01g13440D/BnaA01g21450D/BnaA02g21850D/BnaA02g23720D/BnaA02g31140D/BnaA03g45500D/BnaA03g45510D/BnaA03g46280D/BnaA03g57320D/BnaA03g56550D/BnaA04g22680D/BnaA05g05590D/BnaA05g31960D/BnaA06g28790D/BnaA06g28800D/BnaA08g10520D/BnaA08g10530D/BnaA09g03720D/BnaA09g23770D/BnaA09g35410D/BnaAnng02520D/BnaAnng05410D/BnaAnng28220D/BnaC01g…	56
GO:0009625	response to insect	58/5625	238/76374	3.50322e-16	1.08183e-14	6.43573e-15	BnaA01g01220D/BnaA01g01230D/BnaA01g03820D/BnaA01g34970D/BnaA03g13820D/BnaA03g31960D/BnaA03g41770D/BnaA04g02560D/BnaA04g05470D/BnaA04g07520D/BnaA04g15350D/BnaA04g17420D/BnaA05g12160D/BnaA05g27280D/BnaA06g12690D/BnaA06g12700D/BnaA06g13200D/BnaA07g16850D/BnaA07g25770D/BnaA08g09350D/BnaA08g11930D/BnaA08g15240D/BnaA08g22260D/BnaA08g22580D/BnaA09g35840D/BnaA09g44360D/BnaA09g44500D/BnaAnng41370D/BnaC01g…	58
GO:0071369	cellular response to ethylene stimulus	37/5625	107/76374	4.62471e-16	1.39494e-14	8.29844e-15	BnaA01g30230D/BnaA01g35000D/BnaA01g35010D/BnaA01g35020D/BnaA03g30310D/BnaA03g30320D/BnaA03g30330D/BnaA03g32510D/BnaA03g44160D/BnaA03g44180D/BnaA04g08850D/BnaA05g26300D/BnaA05g29700D/BnaA06g03100D/BnaA07g14560D/BnaA08g03940D/BnaAnng39890D/BnaC01g38190D/BnaC01g39510D/BnaC03g35640D/BnaC03g35660D/BnaC03g73310D/BnaC03g73320D/BnaC04g31120D/BnaC05g43790D/BnaC05g44030D/BnaC06g12470D/BnaC07g36020D/BnaC07g…	37
GO:0009617	response to bacterium	83/5625	430/76374	6.44687e-16	1.90036e-14	1.13052e-14	BnaA01g22590D/BnaA01g25520D/BnaA01g30490D/BnaA01g30760D/BnaA01g35000D/BnaA01g35010D/BnaA01g35020D/BnaA02g16020D/BnaA02g18360D/BnaA03g10240D/BnaA03g19470D/BnaA03g32170D/BnaA03g32320D/BnaA03g40640D/BnaA03g44160D/BnaA03g44180D/BnaA03g54910D/BnaA03g56740D/BnaA04g23920D/BnaA05g26790D/BnaA06g06950D/BnaA06g25010D/BnaA06g29500D/BnaA06g40840D/BnaA08g30420D/BnaA09g03330D/BnaA09g07330D/BnaA10g00390D/BnaA10g…	83
GO:0010265	SCF complex assembly	13/5625	13/76374	1.85233e-15	5.33882e-14	3.17604e-14	BnaA03g26120D/BnaA07g14790D/BnaA08g11670D/BnaA09g00890D/BnaA09g51080D/BnaA10g01560D/BnaC02g27020D/BnaC03g30850D/BnaC03g77150D/BnaC05g01600D/BnaC06g12710D/BnaC09g00020D/BnaCnng78460D	13
GO:0046938	phytochelatin biosynthetic process	16/5625	20/76374	2.67379e-15	7.53894e-14	4.48488e-14	BnaA02g22480D/BnaA06g36340D/BnaA07g07780D/BnaA08g17810D/BnaA09g16870D/BnaA09g16880D/BnaA09g16890D/BnaA09g50750D/BnaC02g30770D/BnaC03g59280D/BnaC07g09670D/BnaC08g43630D/BnaC09g17830D/BnaC09g17840D/BnaC09g17850D/BnaCnng27040D	16
GO:0008061	chitin binding	25/5625	52/76374	3.02392e-15	8.34473e-14	4.96424e-14	BnaA03g20290D/BnaA03g20310D/BnaA03g20330D/BnaA03g28780D/BnaA03g56430D/BnaA04g25220D/BnaA04g25230D/BnaA05g03420D/BnaA05g08640D/BnaA05g19600D/BnaA09g34290D/BnaC03g19370D/BnaC03g24270D/BnaC03g24290D/BnaC03g24340D/BnaC03g33900D/BnaC04g09720D/BnaC04g49090D/BnaC04g49100D/BnaC04g53030D/BnaC05g30720D/BnaC05g47120D/BnaC08g25190D/BnaC08g25210D/BnaCnng39650D	25
GO:0009741	response to brassinosteroid	67/5625	323/76374	1.05839e-14	2.85986e-13	1.70132e-13	BnaA01g02970D/BnaA01g15000D/BnaA01g17610D/BnaA01g27410D/BnaA02g08180D/BnaA02g17460D/BnaA02g20750D/BnaA02g35330D/BnaA02g35250D/BnaA03g22940D/BnaA03g34240D/BnaA03g36950D/BnaA03g42140D/BnaA03g50910D/BnaA05g08700D/BnaA05g22920D/BnaA05g23260D/BnaA06g07470D/BnaA07g38510D/BnaA08g05350D/BnaA08g06050D/BnaA08g11350D/BnaA08g15600D/BnaA09g00050D/BnaA09g01040D/BnaA09g09740D/BnaA09g45150D/BnaA10g11390D/BnaA10g…	67
GO:0009643	photosynthetic acclimation	14/5625	16/76374	1.41724e-14	3.75136e-13	2.23166e-13	BnaA01g36280D/BnaA02g06780D/BnaA02g06790D/BnaA02g24310D/BnaA03g09250D/BnaA06g36180D/BnaA10g12780D/BnaC01g29930D/BnaC02g47130D/BnaC03g11570D/BnaC04g18310D/BnaC07g18860D/BnaC08g42000D/BnaC09g35160D	14
GO:0004568	chitinase activity	28/5625	70/76374	2.31089e-14	5.8769e-13	3.49614e-13	BnaA03g20290D/BnaA03g20310D/BnaA03g20330D/BnaA03g28780D/BnaA03g54590D/BnaA03g56430D/BnaA04g04130D/BnaA04g25220D/BnaA04g25230D/BnaA05g03420D/BnaA05g08640D/BnaA09g15430D/BnaA09g15440D/BnaA09g34290D/BnaC03g19370D/BnaC03g24270D/BnaC03g24290D/BnaC03g24340D/BnaC03g33900D/BnaC04g09720D/BnaC04g49090D/BnaC04g49100D/BnaC04g53030D/BnaC05g47120D/BnaC08g25190D/BnaC08g25210D/BnaC09g51720D/BnaCnng39650D	28
GO:0009870	defense response signaling pathway, resistance gene-dependent	28/5625	70/76374	2.31089e-14	5.8769e-13	3.49614e-13	BnaA01g18220D/BnaA01g18260D/BnaA01g36880D/BnaA03g34880D/BnaA03g42320D/BnaA05g21460D/BnaA05g21870D/BnaA06g13350D/BnaA08g22130D/BnaA09g44240D/BnaA09g44250D/BnaA09g44260D/BnaC01g15190D/BnaC01g15260D/BnaC01g22190D/BnaC01g43890D/BnaC03g22580D/BnaC03g40620D/BnaC05g14910D/BnaC05g34410D/BnaC07g33400D/BnaC08g18680D/BnaC08g47770D/BnaC08g47780D/BnaC08g49390D/BnaC08g49410D/BnaCnng77080D/BnaCnng41780D	28
GO:0050691	regulation of defense response to virus by host	12/5625	12/76374	2.52e-14	6.02471e-13	3.58407e-13	BnaA01g05060D/BnaA07g20110D/BnaA07g35260D/BnaAnng23990D/BnaAnng32610D/BnaC01g06660D/BnaC02g26030D/BnaC03g67380D/BnaC04g12070D/BnaC06g19560D/BnaC06g40170D/BnaC09g05770D	12
GO:0080016	(-)-E-beta-caryophyllene synthase activity	12/5625	12/76374	2.52e-14	6.02471e-13	3.58407e-13	BnaA03g59500D/BnaA03g59510D/BnaA06g26510D/BnaAnng04260D/BnaAnng04280D/BnaC02g13490D/BnaC02g19300D/BnaC07g16660D/BnaC07g30440D/BnaC07g30450D/BnaCnng27320D/BnaCnng74840D	12
GO:0080017	alpha-humulene synthase activity	12/5625	12/76374	2.52e-14	6.02471e-13	3.58407e-13	BnaA03g59500D/BnaA03g59510D/BnaA06g26510D/BnaAnng04260D/BnaAnng04280D/BnaC02g13490D/BnaC02g19300D/BnaC07g16660D/BnaC07g30440D/BnaC07g30450D/BnaCnng27320D/BnaCnng74840D	12
GO:0009739	response to gibberellin	73/5625	376/76374	2.55481e-14	6.02471e-13	3.58407e-13	BnaA01g00360D/BnaA01g30920D/BnaA01g31080D/BnaA02g02580D/BnaA02g14330D/BnaA02g14340D/BnaA02g15320D/BnaA02g17460D/BnaA02g25380D/BnaA02g36030D/BnaA03g05370D/BnaA03g40850D/BnaA03g43060D/BnaA03g54130D/BnaA05g06880D/BnaA05g27740D/BnaA06g12690D/BnaA06g12700D/BnaA06g25030D/BnaA06g37740D/BnaA07g11930D/BnaA07g12290D/BnaA07g21490D/BnaA07g25770D/BnaA07g28080D/BnaA07g29070D/BnaA07g32420D/BnaA07g38510D/BnaA08g…	73
GO:0046870	cadmium ion binding	15/5625	19/76374	2.91477e-14	6.75081e-13	4.01603e-13	BnaA02g22480D/BnaA06g36340D/BnaA07g07780D/BnaA08g17810D/BnaA09g16870D/BnaA09g16890D/BnaA09g50750D/BnaC02g30770D/BnaC03g59280D/BnaC07g09670D/BnaC08g43630D/BnaC09g17830D/BnaC09g17840D/BnaC09g17850D/BnaCnng27040D	15
GO:0071281	cellular response to iron ion	43/5625	160/76374	5.71647e-14	1.30075e-12	7.73808e-13	BnaA01g30230D/BnaA01g35000D/BnaA01g35010D/BnaA01g35020D/BnaA03g30310D/BnaA03g30320D/BnaA03g30330D/BnaA03g32510D/BnaA03g44160D/BnaA03g44180D/BnaA04g08850D/BnaA05g26300D/BnaA05g29700D/BnaA06g03100D/BnaA07g14560D/BnaA07g25770D/BnaA08g03940D/BnaA08g12300D/BnaAnng39890D/BnaC01g38190D/BnaC01g39510D/BnaC03g35640D/BnaC03g35660D/BnaC03g67210D/BnaC03g73310D/BnaC03g73320D/BnaC04g31120D/BnaC05g43790D/BnaC05g…	43
GO:0015175	neutral amino acid transmembrane transporter activity	17/5625	27/76374	2.22098e-13	4.96657e-12	2.95459e-12	BnaA01g21750D/BnaA02g12210D/BnaA02g33930D/BnaA03g02650D/BnaA03g59400D/BnaA06g22970D/BnaA09g14700D/BnaA10g22670D/BnaC01g42990D/BnaC02g42740D/BnaC03g03750D/BnaC03g50500D/BnaC04g18440D/BnaC09g47230D/BnaCnng25620D/BnaCnng14480D/BnaCnng17660D	17
GO:0010295	(+)-abscisic acid 8'-hydroxylase activity	14/5625	18/76374	3.13563e-13	6.89307e-12	4.10065e-12	BnaA03g43960D/BnaA04g16900D/BnaA09g17560D/BnaAnng05520D/BnaAnng27240D/BnaC01g11650D/BnaC02g31560D/BnaC04g15310D/BnaC04g40260D/BnaC07g18360D/BnaC07g35800D/BnaC09g18860D/BnaCnng32820D/BnaCnng57040D	14
GO:0015675	nickel cation transport	13/5625	16/76374	8.39166e-13	1.814e-11	1.07914e-11	BnaA01g35000D/BnaA01g35010D/BnaA01g35020D/BnaA03g44160D/BnaA03g44180D/BnaAnng39890D/BnaC07g36020D/BnaC07g36030D/BnaCnng46010D/BnaCnng46020D/BnaCnng65140D/BnaCnng65150D/BnaCnng67060D	13
GO:0008308	voltage-gated anion channel activity	18/5625	33/76374	1.39648e-12	2.96925e-11	1.76639e-11	BnaA02g02470D/BnaA03g10240D/BnaA03g40640D/BnaA06g25010D/BnaA09g07330D/BnaA10g11490D/BnaA10g29750D/BnaAnng05090D/BnaC02g16780D/BnaC03g12920D/BnaC03g48560D/BnaC07g31590D/BnaC09g07230D/BnaC09g32780D/BnaCnng69120D/BnaCnng35390D/BnaCnng35410D/BnaCnng42590D	18
GO:0042344	indole glucosinolate catabolic process	21/5625	46/76374	1.77876e-12	3.72104e-11	2.21363e-11	BnaA02g22480D/BnaA06g09880D/BnaA06g36340D/BnaA07g07780D/BnaA08g17810D/BnaA08g31540D/BnaA09g16870D/BnaA09g16890D/BnaA09g50750D/BnaC02g30770D/BnaC03g59280D/BnaC04g35600D/BnaC05g11500D/BnaC07g09670D/BnaC08g16540D/BnaC08g43630D/BnaC09g17830D/BnaC09g17840D/BnaC09g17850D/BnaCnng27040D/BnaCnng60340D	21
GO:0015804	neutral amino acid transport	16/5625	26/76374	1.90856e-12	3.91581e-11	2.3295e-11	BnaA01g21750D/BnaA02g12210D/BnaA02g33930D/BnaA03g02650D/BnaA03g59400D/BnaA06g22970D/BnaA09g14700D/BnaA10g22670D/BnaC01g42990D/BnaC02g42740D/BnaC03g03750D/BnaC03g50500D/BnaC04g18440D/BnaC09g47230D/BnaCnng25620D/BnaCnng17660D	16
GO:0043201	response to leucine	12/5625	14/76374	1.99262e-12	3.91581e-11	2.3295e-11	BnaA02g24250D/BnaA02g24280D/BnaA09g17770D/BnaA09g17780D/BnaAnng11360D/BnaAnng30000D/BnaC02g47020D/BnaC09g19080D/BnaC09g19090D/BnaC09g19100D/BnaCnng62140D/BnaCnng63420D	12
GO:0080052	response to histidine	12/5625	14/76374	1.99262e-12	3.91581e-11	2.3295e-11	BnaA02g24250D/BnaA02g24280D/BnaA09g17770D/BnaA09g17780D/BnaAnng11360D/BnaAnng30000D/BnaC02g47020D/BnaC09g19080D/BnaC09g19090D/BnaC09g19100D/BnaCnng62140D/BnaCnng63420D	12
GO:0080053	response to phenylalanine	12/5625	14/76374	1.99262e-12	3.91581e-11	2.3295e-11	BnaA02g24250D/BnaA02g24280D/BnaA09g17770D/BnaA09g17780D/BnaAnng11360D/BnaAnng30000D/BnaC02g47020D/BnaC09g19080D/BnaC09g19090D/BnaC09g19100D/BnaCnng62140D/BnaCnng63420D	12
GO:0044070	regulation of anion transport	17/5625	30/76374	2.54265e-12	4.90861e-11	2.92011e-11	BnaA02g02470D/BnaA03g10240D/BnaA03g40640D/BnaA06g25010D/BnaA09g07330D/BnaA10g29750D/BnaAnng05090D/BnaC02g16780D/BnaC03g12920D/BnaC03g48560D/BnaC07g31590D/BnaC09g07230D/BnaC09g32780D/BnaCnng69120D/BnaCnng35390D/BnaCnng35410D/BnaCnng42590D	17
GO:0009044	xylan 1,4-beta-xylosidase activity	19/5625	38/76374	2.61136e-12	4.90861e-11	2.92011e-11	BnaA01g31470D/BnaA02g34280D/BnaA03g31380D/BnaA04g00410D/BnaA06g23560D/BnaA07g19420D/BnaA09g06900D/BnaA10g21710D/BnaC02g43200D/BnaC03g36760D/BnaC04g55020D/BnaC06g18580D/BnaC09g06400D/BnaC09g30790D/BnaC09g45990D/BnaCnng30450D/BnaCnng75040D/BnaCnng33520D/BnaUnng02930D	19
GO:0010555	response to mannitol	19/5625	38/76374	2.61136e-12	4.90861e-11	2.92011e-11	BnaA01g02730D/BnaA01g02740D/BnaA03g52790D/BnaA04g13660D/BnaA04g27460D/BnaA08g11230D/BnaA09g27160D/BnaA09g39610D/BnaA10g12350D/BnaC01g04000D/BnaC01g04010D/BnaC01g04020D/BnaC03g66160D/BnaC04g21530D/BnaC04g35930D/BnaC08g31970D/BnaC08g41460D/BnaC09g34640D/BnaCnng37470D	19
GO:0046688	response to copper ion	21/5625	47/76374	2.99105e-12	5.54198e-11	3.2969e-11	BnaA03g00500D/BnaA03g00510D/BnaA04g16310D/BnaA04g29320D/BnaA05g05410D/BnaA06g30430D/BnaA10g25010D/BnaAnng08030D/BnaC02g03650D/BnaC02g38340D/BnaC03g00480D/BnaC03g00490D/BnaC03g51730D/BnaC04g04810D/BnaC04g39580D/BnaC04g47080D/BnaC05g13190D/BnaC05g13200D/BnaC07g49190D/BnaC09g49940D/BnaCnng24340D	21
GO:0008198	ferrous iron binding	10/5625	10/76374	4.66176e-12	8.2826e-11	4.92728e-11	BnaA08g05620D/BnaAnng27710D/BnaAnng27720D/BnaC01g23120D/BnaC01g27350D/BnaC06g11450D/BnaC06g11460D/BnaC08g10030D/BnaC08g10100D/BnaCnng45580D	10
GO:0009045	xylose isomerase activity	10/5625	10/76374	4.66176e-12	8.2826e-11	4.92728e-11	BnaA02g35210D/BnaA02g35220D/BnaA10g11590D/BnaC02g37140D/BnaC05g13980D/BnaC07g32400D/BnaC08g16640D/BnaC09g00930D/BnaC09g32660D/BnaCnng16600D	10
GO:0051170	import into nucleus	10/5625	10/76374	4.66176e-12	8.2826e-11	4.92728e-11	BnaA02g32550D/BnaA06g26980D/BnaA08g04710D/BnaA09g04840D/BnaAnng39310D/BnaC02g48700D/BnaC05g51490D/BnaC07g29960D/BnaC08g05560D/BnaC09g04380D	10
GO:0002237	response to molecule of bacterial origin	70/5625	391/76374	4.72643e-12	8.28402e-11	4.92812e-11	BnaA01g03820D/BnaA01g05060D/BnaA01g15650D/BnaA01g15660D/BnaA02g15460D/BnaA02g20920D/BnaA03g13820D/BnaA03g14520D/BnaA03g23340D/BnaA03g25790D/BnaA04g15350D/BnaA04g17420D/BnaA05g12160D/BnaA07g02930D/BnaA07g06100D/BnaA07g14550D/BnaA07g20110D/BnaA07g22510D/BnaA07g23160D/BnaA07g25770D/BnaA07g29310D/BnaA07g29920D/BnaA07g35260D/BnaA07g38650D/BnaA07g39090D/BnaA08g11930D/BnaA09g01370D/BnaA09g09270D/BnaA09g…	70
GO:0009682	induced systemic resistance	26/5625	74/76374	6.61282e-12	1.14358e-10	6.80308e-11	BnaA02g08270D/BnaA02g32380D/BnaA03g10380D/BnaA03g14120D/BnaA03g44410D/BnaA03g44450D/BnaA06g12690D/BnaA06g12700D/BnaA08g04520D/BnaA08g22580D/BnaA09g44500D/BnaA10g11280D/BnaA10g11290D/BnaC02g11750D/BnaC02g41090D/BnaC03g13070D/BnaC03g17080D/BnaC03g63760D/BnaC05g14250D/BnaC07g29820D/BnaC07g36300D/BnaC08g05690D/BnaC08g18080D/BnaC08g18090D/BnaC08g37160D/BnaC09g32980D	26
GO:0009269	response to desiccation	43/5625	183/76374	7.935e-12	1.35417e-10	8.05589e-11	BnaA01g09860D/BnaA02g36030D/BnaA03g15390D/BnaA03g18760D/BnaA03g36950D/BnaA03g43910D/BnaA03g54590D/BnaA04g11900D/BnaA04g19410D/BnaA04g22810D/BnaA05g05760D/BnaA05g10200D/BnaA05g16680D/BnaA07g11450D/BnaA07g21490D/BnaA07g32420D/BnaA08g05350D/BnaA08g06260D/BnaA08g09060D/BnaAnng17910D/BnaAnng04520D/BnaAnng29030D/BnaC01g40980D/BnaC01g43640D/BnaC03g18600D/BnaC03g63040D/BnaC03g72600D/BnaC04g05620D/BnaC04g…	43
GO:0031461	cullin-RING ubiquitin ligase complex	12/5625	15/76374	9.28769e-12	1.56443e-10	9.30673e-11	BnaA03g26120D/BnaA07g14790D/BnaA08g11670D/BnaA09g00890D/BnaA09g51080D/BnaA10g01560D/BnaC03g30850D/BnaC03g77150D/BnaC05g01600D/BnaC06g12710D/BnaC09g00020D/BnaCnng78460D	12
GO:0010043	response to zinc ion	65/5625	356/76374	1.10257e-11	1.83037e-10	1.08888e-10	BnaA01g28050D/BnaA02g11380D/BnaA02g36250D/BnaA03g02020D/BnaA03g09460D/BnaA03g13230D/BnaA03g30790D/BnaA03g56210D/BnaA03g59080D/BnaA04g22000D/BnaA04g28580D/BnaA05g12550D/BnaA05g26420D/BnaA05g29930D/BnaA06g10620D/BnaA06g13100D/BnaA07g00660D/BnaA07g20090D/BnaA07g26870D/BnaA07g31730D/BnaA07g35280D/BnaA08g12300D/BnaA08g27840D/BnaA08g30720D/BnaA09g43900D/BnaA09g44410D/BnaA09g56490D/BnaA10g23840D/BnaA10g…	65
GO:0000794	condensed nuclear chromosome	13/5625	18/76374	1.11487e-11	1.83037e-10	1.08888e-10	BnaA03g26120D/BnaA07g14790D/BnaA08g11670D/BnaA09g00890D/BnaA09g51080D/BnaA10g01560D/BnaC02g27020D/BnaC03g30850D/BnaC03g77150D/BnaC05g01600D/BnaC06g12710D/BnaC09g00020D/BnaCnng78460D	13
GO:0055072	iron ion homeostasis	29/5625	93/76374	1.24476e-11	2.01807e-10	1.20054e-10	BnaA01g20220D/BnaA04g02890D/BnaA04g02900D/BnaA04g02910D/BnaA04g02950D/BnaA06g20620D/BnaA07g17100D/BnaA07g17110D/BnaA09g36330D/BnaA10g00390D/BnaC01g42730D/BnaC03g51700D/BnaC03g53500D/BnaC03g57100D/BnaC04g24670D/BnaC04g24680D/BnaC04g24690D/BnaC04g24710D/BnaC08g22020D/BnaC08g27880D/BnaCnng73080D/BnaCnng54090D/BnaCnng08730D/BnaCnng08740D/BnaCnng57560D/BnaCnng64770D/BnaCnng65560D/BnaCnng02450D/BnaUnng…	29
GO:0016045	detection of bacterium	32/5625	113/76374	1.96836e-11	3.15181e-10	1.875e-10	BnaA01g34150D/BnaA01g34210D/BnaA02g32380D/BnaA03g14120D/BnaA03g28320D/BnaA03g44410D/BnaA03g44450D/BnaA05g32840D/BnaA06g12690D/BnaA06g12700D/BnaA07g20110D/BnaA07g35260D/BnaA08g22580D/BnaA09g44500D/BnaAnng23990D/BnaAnng00020D/BnaC02g26030D/BnaC02g41090D/BnaC03g17080D/BnaC03g33480D/BnaC03g58110D/BnaC03g63760D/BnaC04g37140D/BnaC05g14250D/BnaC05g48140D/BnaC06g19560D/BnaC06g40170D/BnaC07g29820D/BnaC07g…	32
GO:0051865	protein autoubiquitination	21/5625	51/76374	2.04242e-11	3.2305e-10	1.92181e-10	BnaA02g07020D/BnaA03g09400D/BnaA03g16430D/BnaA03g31980D/BnaA04g05410D/BnaA04g20950D/BnaA05g08300D/BnaA05g27260D/BnaA09g32910D/BnaA10g12520D/BnaAnng09430D/BnaC01g44930D/BnaC02g09910D/BnaC03g19810D/BnaC03g73510D/BnaC04g09300D/BnaC04g28210D/BnaC04g44960D/BnaC05g41370D/BnaC09g34840D/BnaCnng35300D	21
GO:0006032	chitin catabolic process	23/5625	62/76374	2.95806e-11	4.62241e-10	2.74985e-10	BnaA03g20290D/BnaA03g20310D/BnaA03g20330D/BnaA03g56430D/BnaA04g25220D/BnaA04g25230D/BnaA05g03420D/BnaA05g08640D/BnaA09g15430D/BnaA09g15440D/BnaA09g34290D/BnaC03g19370D/BnaC03g24270D/BnaC03g24290D/BnaC03g24340D/BnaC04g09720D/BnaC04g49090D/BnaC04g49100D/BnaC04g53030D/BnaC08g25190D/BnaC08g25210D/BnaC09g51720D/BnaCnng39650D	23
GO:0048041	focal adhesion assembly	13/5625	19/76374	3.28995e-11	5.02008e-10	2.98642e-10	BnaA03g09000D/BnaA03g09010D/BnaA10g13130D/BnaA10g13150D/BnaA10g13160D/BnaA10g13170D/BnaC03g11230D/BnaC03g11240D/BnaC09g35640D/BnaC09g35650D/BnaC09g35660D/BnaC09g35940D/BnaC09g35950D	13
GO:2000067	regulation of root morphogenesis	13/5625	19/76374	3.28995e-11	5.02008e-10	2.98642e-10	BnaA01g02730D/BnaA01g02740D/BnaA03g52790D/BnaA04g13660D/BnaA08g11230D/BnaA09g27160D/BnaC01g04000D/BnaC01g04010D/BnaC01g04020D/BnaC03g66160D/BnaC04g35930D/BnaC08g41460D/BnaCnng37470D	13
GO:0005381	iron ion transmembrane transporter activity	22/5625	58/76374	4.74526e-11	7.15651e-10	4.25737e-10	BnaA01g10240D/BnaA01g35000D/BnaA01g35010D/BnaA01g35020D/BnaA02g31470D/BnaA03g00950D/BnaA03g44150D/BnaA03g44160D/BnaA03g44180D/BnaAnng39890D/BnaC01g12040D/BnaC02g48480D/BnaC03g01300D/BnaC03g63510D/BnaC07g36010D/BnaC07g36020D/BnaC07g36030D/BnaCnng46010D/BnaCnng46020D/BnaCnng65140D/BnaCnng65150D/BnaCnng67060D	22
GO:0009759	indole glucosinolate biosynthetic process	17/5625	35/76374	6.73374e-11	1.00387e-09	5.97197e-10	BnaA02g08270D/BnaA03g10380D/BnaA06g12690D/BnaA06g12700D/BnaA08g04520D/BnaA08g22580D/BnaA09g44500D/BnaA10g11280D/BnaA10g11290D/BnaC02g11750D/BnaC03g13070D/BnaC05g14250D/BnaC08g05690D/BnaC08g18080D/BnaC08g18090D/BnaC08g37160D/BnaC09g32980D	17
GO:0009863	salicylic acid mediated signaling pathway	75/5625	459/76374	7.76338e-11	1.14422e-09	6.80688e-10	BnaA01g02450D/BnaA01g02460D/BnaA01g02730D/BnaA01g02740D/BnaA01g11230D/BnaA01g11240D/BnaA01g13690D/BnaA01g17860D/BnaA02g01470D/BnaA03g18900D/BnaA03g18910D/BnaA03g22360D/BnaA03g22740D/BnaA03g26780D/BnaA03g52790D/BnaA03g53010D/BnaA04g25900D/BnaA05g04380D/BnaA05g28580D/BnaA05g34540D/BnaA06g14360D/BnaA06g28700D/BnaA07g11550D/BnaA07g13240D/BnaA07g24330D/BnaA07g27800D/BnaA08g10990D/BnaA08g11230D/BnaA08g…	75
GO:0004553	hydrolase activity, hydrolyzing O-glycosyl compounds	76/5625	469/76374	8.70309e-11	1.26239e-09	7.50987e-10	BnaA01g11590D/BnaA01g15000D/BnaA01g20110D/BnaA02g04780D/BnaA02g20530D/BnaA02g35330D/BnaA02g35250D/BnaA03g01500D/BnaA03g08170D/BnaA03g22360D/BnaA03g25760D/BnaA03g44890D/BnaA03g44900D/BnaA03g44910D/BnaA03g47620D/BnaA04g03610D/BnaA04g19070D/BnaA05g00260D/BnaA05g35060D/BnaA05g35090D/BnaA05g36420D/BnaA06g17620D/BnaA06g17630D/BnaA06g17690D/BnaA07g01590D/BnaA07g13240D/BnaA07g37860D/BnaA08g13110D/BnaA08g…	76
GO:0016174	NAD(P)H oxidase (H(2)O(2)-forming activity	13/5625	20/76374	8.75981e-11	1.26239e-09	7.50987e-10	BnaA03g02020D/BnaA03g47120D/BnaA06g30520D/BnaA09g48550D/BnaAnng07990D/BnaC02g38300D/BnaC03g03030D/BnaC07g26270D/BnaC07g39290D/BnaC07g39330D/BnaC08g42780D/BnaC08g42790D/BnaCnng48040D	13
GO:0010193	response to ozone	38/5625	161/76374	1.09464e-10	1.56016e-09	9.28134e-10	BnaA01g13440D/BnaA01g18220D/BnaA01g18260D/BnaA01g26500D/BnaA02g16020D/BnaA02g21850D/BnaA03g28150D/BnaA03g34950D/BnaA03g42320D/BnaA03g46280D/BnaA05g21350D/BnaA05g21360D/BnaA05g21870D/BnaA05g33290D/BnaA06g10230D/BnaA06g26680D/BnaA09g05000D/BnaA09g56890D/BnaA09g53510D/BnaC01g15640D/BnaC01g22190D/BnaC01g33900D/BnaC02g21440D/BnaC03g22580D/BnaC03g33180D/BnaC03g73810D/BnaC05g11890D/BnaC07g30290D/BnaC07g…	38
GO:0009927	histidine phosphotransfer kinase activity	16/5625	32/76374	1.40715e-10	1.98378e-09	1.18014e-09	BnaA01g25020D/BnaA03g34150D/BnaA05g30880D/BnaA05g36880D/BnaA06g38270D/BnaA08g24970D/BnaA09g47410D/BnaC01g31940D/BnaC03g34760D/BnaC03g39610D/BnaC05g36960D/BnaC05g45340D/BnaC05g49420D/BnaC08g15300D/BnaC08g41590D/BnaCnng61520D	16
GO:0015446	ATPase-coupled arsenite transmembrane transporter activity	15/5625	28/76374	1.48357e-10	2.06902e-09	1.23085e-09	BnaA02g22480D/BnaA06g36340D/BnaA07g07780D/BnaA08g17810D/BnaA09g16870D/BnaA09g16890D/BnaA09g50750D/BnaC02g30770D/BnaC03g59280D/BnaC07g09670D/BnaC08g43630D/BnaC09g17830D/BnaC09g17840D/BnaC09g17850D/BnaCnng27040D	15
GO:0015086	cadmium ion transmembrane transporter activity	18/5625	41/76374	1.53202e-10	2.11387e-09	1.25753e-09	BnaA01g35000D/BnaA01g35010D/BnaA01g35020D/BnaA03g44160D/BnaA03g44180D/BnaA06g09880D/BnaA08g31540D/BnaAnng39890D/BnaC04g35600D/BnaC05g11500D/BnaC07g36020D/BnaC07g36030D/BnaC08g16540D/BnaCnng46010D/BnaCnng46020D/BnaCnng60340D/BnaCnng65140D/BnaCnng67060D	18
GO:0006984	ER-nucleus signaling pathway	16/5625	33/76374	2.54347e-10	3.47251e-09	2.06578e-09	BnaA04g00440D/BnaA06g12510D/BnaA06g12520D/BnaA07g19340D/BnaA08g18370D/BnaA09g27290D/BnaA09g39960D/BnaA09g44590D/BnaC03g58590D/BnaC04g54960D/BnaC05g50040D/BnaC05g50050D/BnaC05g50070D/BnaC06g43160D/BnaC08g32320D/BnaC08g37300D	16
GO:0051762	sesquiterpene biosynthetic process	12/5625	18/76374	3.07034e-10	4.14815e-09	2.46772e-09	BnaA03g59500D/BnaA03g59510D/BnaA06g26510D/BnaAnng04260D/BnaAnng04280D/BnaC02g13490D/BnaC02g19300D/BnaC07g16660D/BnaC07g30440D/BnaC07g30450D/BnaCnng27320D/BnaCnng74840D	12
GO:0010029	regulation of seed germination	39/5625	174/76374	3.22754e-10	4.31559e-09	2.56732e-09	BnaA01g15250D/BnaA01g20940D/BnaA01g22240D/BnaA01g25020D/BnaA02g02470D/BnaA03g40850D/BnaA03g47830D/BnaA04g03000D/BnaA05g08660D/BnaA06g08720D/BnaA07g11450D/BnaA07g12290D/BnaA08g14490D/BnaA10g11080D/BnaA10g29750D/BnaAnng11720D/BnaAnng11740D/BnaC01g18020D/BnaC01g31940D/BnaC01g43110D/BnaC04g09800D/BnaC04g18480D/BnaC04g18490D/BnaC04g18510D/BnaC05g10020D/BnaC05g15780D/BnaC07g15380D/BnaC07g16480D/BnaC07g…	39
GO:0043090	amino acid import	66/5625	395/76374	3.9506e-10	5.22849e-09	3.11041e-09	BnaA01g21750D/BnaA01g33010D/BnaA02g08160D/BnaA03g26120D/BnaA03g31960D/BnaA03g41770D/BnaA03g59400D/BnaA04g05470D/BnaA04g10600D/BnaA04g22970D/BnaA05g27280D/BnaA05g33580D/BnaA06g05340D/BnaA06g37790D/BnaA06g39540D/BnaA07g14790D/BnaA08g11670D/BnaA08g17630D/BnaA08g18370D/BnaA08g26520D/BnaA08g26630D/BnaA09g00890D/BnaA09g01950D/BnaA09g04260D/BnaA09g14700D/BnaA09g26510D/BnaA09g27290D/BnaA09g48570D/BnaA09g…	66
GO:0070574	cadmium ion transmembrane transport	15/5625	30/76374	5.33182e-10	6.98523e-09	4.15548e-09	BnaA01g35020D/BnaA03g44160D/BnaA03g44180D/BnaA06g09880D/BnaA08g31540D/BnaAnng39890D/BnaC05g11500D/BnaC07g36020D/BnaC07g36030D/BnaC08g16540D/BnaCnng46010D/BnaCnng46020D/BnaCnng60340D/BnaCnng65140D/BnaCnng67060D	15
GO:0042023	DNA endoreduplication	68/5625	416/76374	5.65509e-10	7.33465e-09	4.36335e-09	BnaA01g02970D/BnaA01g21120D/BnaA02g04940D/BnaA02g17620D/BnaA02g33810D/BnaA03g01900D/BnaA03g04990D/BnaA03g05700D/BnaA03g17950D/BnaA03g39290D/BnaA03g40720D/BnaA03g46850D/BnaA03g50910D/BnaA03g54150D/BnaA03g56030D/BnaA07g03310D/BnaA07g03430D/BnaA07g11180D/BnaA07g21520D/BnaA07g28720D/BnaA07g32230D/BnaA08g11350D/BnaA08g22820D/BnaA09g11510D/BnaA09g12050D/BnaA09g44730D/BnaA09g52290D/BnaA10g14910D/BnaA10g…	68
GO:0080042	ADP-glucose pyrophosphohydrolase activity	9/5625	10/76374	5.91938e-10	7.60143e-09	4.52205e-09	BnaA01g18220D/BnaA01g18260D/BnaA03g42320D/BnaA05g21870D/BnaC01g22190D/BnaC03g22580D/BnaC07g33400D/BnaC08g47770D/BnaC08g47780D	9
GO:0010120	camalexin biosynthetic process	17/5625	41/76374	1.46455e-09	1.8619e-08	1.10764e-08	BnaA02g32380D/BnaA03g14120D/BnaA03g17820D/BnaA03g44410D/BnaA03g44450D/BnaA04g22040D/BnaA05g34850D/BnaA06g18440D/BnaC02g41090D/BnaC03g17080D/BnaC03g21360D/BnaC03g55440D/BnaC03g63760D/BnaC04g06800D/BnaC07g29820D/BnaC07g36300D/BnaCnng66020D	17
GO:0080027	response to herbivore	21/5625	62/76374	1.48478e-09	1.8619e-08	1.10764e-08	BnaA01g22200D/BnaA03g28770D/BnaA03g28780D/BnaA03g54540D/BnaA03g59500D/BnaA03g59510D/BnaA06g26510D/BnaAnng04260D/BnaAnng04280D/BnaC01g43070D/BnaC02g13490D/BnaC02g19300D/BnaC03g33890D/BnaC03g33900D/BnaC05g47120D/BnaC07g16660D/BnaC07g30440D/BnaC07g30450D/BnaCnng27320D/BnaCnng74840D/BnaCnng41250D	21
GO:0034755	iron ion transmembrane transport	18/5625	46/76374	1.49297e-09	1.8619e-08	1.10764e-08	BnaA01g10240D/BnaA01g35020D/BnaA02g31470D/BnaA03g00950D/BnaA03g44150D/BnaA03g44160D/BnaA03g44180D/BnaAnng39890D/BnaC01g12040D/BnaC02g48480D/BnaC03g01300D/BnaC07g36010D/BnaC07g36020D/BnaC07g36030D/BnaCnng46010D/BnaCnng46020D/BnaCnng65140D/BnaCnng67060D	18
GO:0019684	photosynthesis, light reaction	55/5625	314/76374	1.93483e-09	2.38997e-08	1.42178e-08	BnaA01g18220D/BnaA01g18260D/BnaA01g20040D/BnaA02g22480D/BnaA02g24310D/BnaA03g42320D/BnaA04g02560D/BnaA04g27460D/BnaA05g21870D/BnaA05g33810D/BnaA06g18440D/BnaA06g36180D/BnaA06g36340D/BnaA07g07780D/BnaA07g16850D/BnaA08g17810D/BnaA09g16870D/BnaA09g16890D/BnaA09g35840D/BnaA09g39610D/BnaA09g50750D/BnaA10g12350D/BnaA10g15850D/BnaAnng28220D/BnaAnng08760D/BnaC01g22190D/BnaC01g24850D/BnaC02g08620D/BnaC02g…	55
GO:0010117	photoprotection	14/5625	28/76374	2.02425e-09	2.47684e-08	1.47346e-08	BnaA01g24440D/BnaA03g36810D/BnaA05g16860D/BnaA08g18790D/BnaA09g27780D/BnaA10g25870D/BnaC03g58080D/BnaC05g21480D/BnaC05g29670D/BnaC06g20460D/BnaC07g11700D/BnaCnng37300D/BnaCnng53960D/BnaCnng14300D	14
GO:0010150	leaf senescence	59/5625	351/76374	2.5756e-09	3.12201e-08	1.85727e-08	BnaA01g13440D/BnaA01g28710D/BnaA01g28930D/BnaA02g10970D/BnaA02g10980D/BnaA02g14900D/BnaA02g21850D/BnaA03g12660D/BnaA03g33890D/BnaA03g33910D/BnaA03g33920D/BnaA03g46280D/BnaA03g47530D/BnaA03g56650D/BnaA03g56740D/BnaA03g56750D/BnaA05g24040D/BnaA05g24050D/BnaA06g08720D/BnaA07g09950D/BnaA07g23830D/BnaA08g05360D/BnaA08g05370D/BnaA08g05460D/BnaA08g20460D/BnaA08g30660D/BnaA09g00120D/BnaA09g31000D/BnaA10g…	59
GO:0032440	2-alkenal reductase [NAD(P)+] activity	29/5625	114/76374	2.6622e-09	3.1971e-08	1.90194e-08	BnaA01g21230D/BnaA01g25020D/BnaA01g26170D/BnaA02g03340D/BnaA03g06330D/BnaA05g20660D/BnaA05g32330D/BnaA05g36880D/BnaA06g10730D/BnaA06g16650D/BnaA07g06100D/BnaA08g23680D/BnaA09g04260D/BnaA09g19500D/BnaA10g17570D/BnaC01g42220D/BnaC02g06960D/BnaC03g08130D/BnaC04g37460D/BnaC05g12240D/BnaC05g33420D/BnaC08g16850D/BnaC09g03670D/BnaC09g26430D/BnaC09g40930D/BnaC09g52610D/BnaCnng21080D/BnaCnng06210D/BnaCnng…	29
GO:0001664	G protein-coupled receptor binding	11/5625	17/76374	2.7927e-09	3.26318e-08	1.94125e-08	BnaA01g02730D/BnaA01g02740D/BnaA03g52790D/BnaA04g13660D/BnaA08g11230D/BnaC01g04000D/BnaC01g04010D/BnaC03g66160D/BnaC04g35930D/BnaC08g41460D/BnaCnng37470D	11
GO:0007188	adenylate cyclase-modulating G protein-coupled receptor signaling pathway	11/5625	17/76374	2.7927e-09	3.26318e-08	1.94125e-08	BnaA01g02730D/BnaA01g02740D/BnaA03g52790D/BnaA04g13660D/BnaA08g11230D/BnaC01g04000D/BnaC01g04010D/BnaC03g66160D/BnaC04g35930D/BnaC08g41460D/BnaCnng37470D	11
GO:0031683	G-protein beta/gamma-subunit complex binding	11/5625	17/76374	2.7927e-09	3.26318e-08	1.94125e-08	BnaA01g02730D/BnaA01g02740D/BnaA03g52790D/BnaA04g13660D/BnaA08g11230D/BnaC01g04000D/BnaC01g04010D/BnaC03g66160D/BnaC04g35930D/BnaC08g41460D/BnaCnng37470D	11
GO:0000210	NAD+ diphosphatase activity	9/5625	11/76374	3.04033e-09	3.45904e-08	2.05777e-08	BnaA01g18220D/BnaA01g18260D/BnaA03g42320D/BnaA05g21870D/BnaC01g22190D/BnaC03g22580D/BnaC07g33400D/BnaC08g47770D/BnaC08g47780D	9
GO:0006527	arginine catabolic process	9/5625	11/76374	3.04033e-09	3.45904e-08	2.05777e-08	BnaA01g02450D/BnaA01g02460D/BnaA03g53010D/BnaA08g10990D/BnaA10g24140D/BnaC01g03710D/BnaC01g03720D/BnaC03g65810D/BnaC03g65850D	9
GO:0047720	indoleacetaldoxime dehydratase activity	9/5625	11/76374	3.04033e-09	3.45904e-08	2.05777e-08	BnaA02g32380D/BnaA03g14120D/BnaA03g44410D/BnaA03g44450D/BnaC02g41090D/BnaC03g17080D/BnaC03g63760D/BnaC07g29820D/BnaC07g36300D	9
GO:0045548	phenylalanine ammonia-lyase activity	10/5625	14/76374	3.53923e-09	3.99164e-08	2.3746e-08	BnaA04g04830D/BnaA04g21230D/BnaA04g21240D/BnaA05g07370D/BnaA07g16060D/BnaA09g33560D/BnaC04g08190D/BnaC06g14510D/BnaC08g24360D/BnaCnng52250D	10
GO:0003333	amino acid transmembrane transport	43/5625	220/76374	3.76881e-09	4.21392e-08	2.50684e-08	BnaA01g21750D/BnaA02g12210D/BnaA02g33930D/BnaA03g02650D/BnaA03g19350D/BnaA03g59400D/BnaA04g08850D/BnaA04g10600D/BnaA04g23730D/BnaA04g29360D/BnaA05g02050D/BnaA06g22970D/BnaA07g14560D/BnaA08g03940D/BnaA09g05130D/BnaA09g14700D/BnaA09g45150D/BnaA10g22670D/BnaAnng28300D/BnaC01g42990D/BnaC02g41880D/BnaC02g42740D/BnaC03g03750D/BnaC03g23170D/BnaC03g50500D/BnaC04g01690D/BnaC04g18440D/BnaC04g31120D/BnaC04g…	43
GO:0006725	cellular aromatic compound metabolic process	13/5625	25/76374	4.13201e-09	4.58052e-08	2.72493e-08	BnaA07g28660D/BnaA08g05620D/BnaAnng27710D/BnaAnng27720D/BnaC01g23120D/BnaC01g27350D/BnaC06g11450D/BnaC06g11460D/BnaC08g10030D/BnaC08g10100D/BnaC08g28330D/BnaC08g38830D/BnaCnng45580D	13
GO:0016004	phospholipase activator activity	14/5625	30/76374	6.37048e-09	7.00213e-08	4.16553e-08	BnaA02g14900D/BnaA07g09950D/BnaA07g23830D/BnaA08g05460D/BnaA08g20460D/BnaA09g31000D/BnaC02g19830D/BnaC03g39320D/BnaC05g18830D/BnaC06g24690D/BnaC06g24900D/BnaC06g31510D/BnaC07g48320D/BnaC08g06360D	14
GO:0007043	cell-cell junction assembly	12/5625	22/76374	8.08229e-09	8.73561e-08	5.19677e-08	BnaA03g16510D/BnaA03g22450D/BnaA04g15820D/BnaA05g08160D/BnaA05g08170D/BnaAnng07630D/BnaAnng07640D/BnaC03g19890D/BnaC03g47190D/BnaC04g09200D/BnaC04g09210D/BnaC04g39090D	12
GO:0048226	Casparian strip	12/5625	22/76374	8.08229e-09	8.73561e-08	5.19677e-08	BnaA03g16510D/BnaA03g22450D/BnaA04g15820D/BnaA05g08160D/BnaA05g08170D/BnaAnng07630D/BnaAnng07640D/BnaC03g19890D/BnaC03g47190D/BnaC04g09200D/BnaC04g09210D/BnaC04g39090D	12
GO:0051245	negative regulation of cellular defense response	9/5625	12/76374	1.13575e-08	1.20744e-07	7.18298e-08	BnaA03g31960D/BnaA03g41770D/BnaA04g05470D/BnaA05g27280D/BnaC03g73490D/BnaC04g28220D/BnaC04g35600D/BnaC05g41390D/BnaC07g32850D	9
GO:0080041	ADP-ribose pyrophosphohydrolase activity	9/5625	12/76374	1.13575e-08	1.20744e-07	7.18298e-08	BnaA01g18220D/BnaA01g18260D/BnaA03g42320D/BnaA05g21870D/BnaC01g22190D/BnaC03g22580D/BnaC07g33400D/BnaC08g47770D/BnaC08g47780D	9
GO:0005199	structural constituent of cell wall	17/5625	47/76374	1.72546e-08	1.81945e-07	1.08238e-07	BnaA01g20650D/BnaA01g24500D/BnaA03g37360D/BnaA05g16890D/BnaA06g38270D/BnaA08g24970D/BnaA09g29240D/BnaA09g47410D/BnaC03g43790D/BnaC05g26170D/BnaC05g29690D/BnaC05g49420D/BnaC08g02880D/BnaC08g15300D/BnaC08g41590D/BnaCnng40260D/BnaCnng14150D	17
GO:0015172	acidic amino acid transmembrane transporter activity	10/5625	16/76374	2.46645e-08	2.55919e-07	1.52245e-07	BnaA02g12210D/BnaA02g33930D/BnaA03g02650D/BnaA06g22970D/BnaA10g22670D/BnaC02g42740D/BnaC03g03750D/BnaC03g50500D/BnaC09g47230D/BnaCnng14480D	10
GO:0071994	phytochelatin transmembrane transport	10/5625	16/76374	2.46645e-08	2.55919e-07	1.52245e-07	BnaA02g22480D/BnaA06g36340D/BnaA09g16870D/BnaA09g16890D/BnaA09g50750D/BnaC02g30770D/BnaC09g17830D/BnaC09g17840D/BnaC09g17850D/BnaCnng27040D	10
GO:0016106	sesquiterpenoid biosynthetic process	12/5625	24/76374	2.93875e-08	3.02505e-07	1.79958e-07	BnaA03g59500D/BnaA03g59510D/BnaA06g26510D/BnaAnng04260D/BnaAnng04280D/BnaC02g13490D/BnaC02g19300D/BnaC07g16660D/BnaC07g30440D/BnaC07g30450D/BnaCnng27320D/BnaCnng74840D	12
GO:0004512	inositol-3-phosphate synthase activity	8/5625	10/76374	3.38782e-08	3.38e-07	2.01075e-07	BnaA01g34710D/BnaA04g12720D/BnaA09g42760D/BnaA10g22070D/BnaC01g00680D/BnaC04g34650D/BnaC08g35240D/BnaC09g46450D	8
GO:0051973	positive regulation of telomerase activity	8/5625	10/76374	3.38782e-08	3.38e-07	2.01075e-07	BnaA02g33650D/BnaA03g30790D/BnaA06g22570D/BnaA06g39180D/BnaC01g39140D/BnaC02g42410D/BnaC03g36070D/BnaC03g51080D	8
GO:0071490	cellular response to far red light	8/5625	10/76374	3.38782e-08	3.38e-07	2.01075e-07	BnaA01g24440D/BnaA03g36810D/BnaA05g16860D/BnaC05g29670D/BnaC06g20460D/BnaCnng37300D/BnaCnng53960D/BnaCnng14300D	8
GO:0071491	cellular response to red light	8/5625	10/76374	3.38782e-08	3.38e-07	2.01075e-07	BnaA01g24440D/BnaA03g36810D/BnaA05g16860D/BnaC05g29670D/BnaC06g20460D/BnaCnng37300D/BnaCnng53960D/BnaCnng14300D	8
GO:0017110	nucleoside-diphosphatase activity	9/5625	13/76374	3.44741e-08	3.4132e-07	2.03049e-07	BnaA01g18220D/BnaA01g18260D/BnaA03g42320D/BnaA05g21870D/BnaC01g22190D/BnaC03g22580D/BnaC07g33400D/BnaC08g47770D/BnaC08g47780D	9
GO:0016762	xyloglucan:xyloglucosyl transferase activity	24/5625	92/76374	3.57116e-08	3.50893e-07	2.08745e-07	BnaA01g06740D/BnaA01g15000D/BnaA02g35330D/BnaA02g35250D/BnaA03g25760D/BnaA03g47620D/BnaA03g50060D/BnaA07g01590D/BnaA08g13110D/BnaA08g25690D/BnaA09g01390D/BnaA10g11500D/BnaC01g08120D/BnaC01g17710D/BnaC02g11470D/BnaC02g11480D/BnaC03g67960D/BnaC03g73080D/BnaC07g02990D/BnaC07g39910D/BnaC08g14370D/BnaC08g14380D/BnaC09g00910D/BnaC09g32750D	24
GO:0009061	anaerobic respiration	16/5625	44/76374	4.15055e-08	4.04757e-07	2.40788e-07	BnaA03g30440D/BnaA09g07110D/BnaA10g03740D/BnaA10g03770D/BnaAnng16530D/BnaAnng04700D/BnaC02g26900D/BnaC02g26920D/BnaC02g43600D/BnaC03g49100D/BnaC03g73280D/BnaC05g03690D/BnaC05g43010D/BnaC08g31580D/BnaC09g06820D/BnaC09g46650D	16
GO:0010102	lateral root morphogenesis	20/5625	68/76374	5.49539e-08	5.31905e-07	3.16427e-07	BnaA02g21250D/BnaA02g21270D/BnaA02g35090D/BnaA03g07180D/BnaA03g36950D/BnaA05g16680D/BnaA08g05350D/BnaA09g02030D/BnaA09g02040D/BnaAnng26790D/BnaC01g43640D/BnaC02g08170D/BnaC02g17350D/BnaC02g28150D/BnaC03g09100D/BnaC05g29300D/BnaC07g16810D/BnaC08g47390D/BnaC09g39250D/BnaUnng01640D	20
GO:0016165	linoleate 13S-lipoxygenase activity	16/5625	45/76374	5.99865e-08	5.76315e-07	3.42847e-07	BnaA01g21450D/BnaA02g16020D/BnaA03g15390D/BnaA04g19410D/BnaA05g10200D/BnaA05g33880D/BnaA06g06290D/BnaC02g21440D/BnaC03g18600D/BnaC04g11110D/BnaC04g43780D/BnaC05g46590D/BnaC05g48800D/BnaC07g01030D/BnaCnng70330D/BnaCnng77750D	16
GO:0009698	phenylpropanoid metabolic process	32/5625	153/76374	6.80874e-08	6.49334e-07	3.86286e-07	BnaA01g01330D/BnaA01g06800D/BnaA01g17610D/BnaA01g27370D/BnaA01g27410D/BnaA03g16860D/BnaA03g29020D/BnaA03g59210D/BnaA03g59220D/BnaA03g59230D/BnaA05g07530D/BnaA05g22920D/BnaA05g31730D/BnaA08g06050D/BnaA08g13140D/BnaAnng10960D/BnaAnng02440D/BnaAnng02640D/BnaC01g02340D/BnaC01g08190D/BnaC01g21940D/BnaC01g34890D/BnaC03g20310D/BnaC03g34270D/BnaC03g68020D/BnaC04g08360D/BnaC05g36340D/BnaC05g46300D/BnaC07g…	32
GO:0031625	ubiquitin protein ligase binding	23/5625	91/76374	1.28267e-07	1.21432e-06	7.22395e-07	BnaA01g22600D/BnaA01g30490D/BnaA03g26120D/BnaA03g32320D/BnaA03g60170D/BnaA03g60180D/BnaA07g14790D/BnaA08g11670D/BnaA09g00890D/BnaA09g13770D/BnaA09g51080D/BnaA10g01560D/BnaC01g29480D/BnaC01g38510D/BnaC03g14940D/BnaC03g30850D/BnaC03g37680D/BnaC03g77150D/BnaC05g01600D/BnaC06g12710D/BnaC09g00020D/BnaCnng78460D/BnaCnng04160D	23
GO:0015700	arsenite transport	15/5625	42/76374	1.44837e-07	1.36126e-06	8.09807e-07	BnaA02g22480D/BnaA06g36340D/BnaA07g07780D/BnaA08g17810D/BnaA09g16870D/BnaA09g16890D/BnaA09g50750D/BnaC02g30770D/BnaC03g59280D/BnaC07g09670D/BnaC08g43630D/BnaC09g17830D/BnaC09g17840D/BnaC09g17850D/BnaCnng27040D	15
GO:0009579	thylakoid	45/5625	266/76374	1.53302e-07	1.43045e-06	8.50966e-07	BnaA02g06910D/BnaA03g09320D/BnaA03g17280D/BnaA03g22040D/BnaA04g16310D/BnaA04g16620D/BnaA04g21530D/BnaA05g06970D/BnaA06g04180D/BnaA06g04320D/BnaA06g09830D/BnaA06g18260D/BnaA06g23960D/BnaA07g14090D/BnaA08g06260D/BnaA08g31310D/BnaA09g33930D/BnaA09g49230D/BnaA09g49340D/BnaAnng37420D/BnaAnng15490D/BnaAnng04520D/BnaC02g37650D/BnaC02g43450D/BnaC02g44320D/BnaC03g11650D/BnaC03g20760D/BnaC03g26410D/BnaC03g…	45
GO:0071219	cellular response to molecule of bacterial origin	11/5625	23/76374	2.01124e-07	1.86327e-06	1.10845e-06	BnaA03g03090D/BnaA03g03100D/BnaA05g19600D/BnaA08g16660D/BnaA10g21570D/BnaAnng24980D/BnaC02g00180D/BnaC03g04510D/BnaC03g60430D/BnaC05g30720D/BnaC09g45760D	11
GO:0015746	citrate transport	9/5625	15/76374	2.10528e-07	1.92292e-06	1.14393e-06	BnaA03g30310D/BnaA03g30320D/BnaA03g30330D/BnaA05g29700D/BnaC01g39510D/BnaC03g35640D/BnaC03g35660D/BnaC05g43790D/BnaC05g44030D	9
GO:0046345	abscisic acid catabolic process	9/5625	15/76374	2.10528e-07	1.92292e-06	1.14393e-06	BnaA09g17560D/BnaAnng05520D/BnaAnng27240D/BnaC01g11650D/BnaC02g31560D/BnaC07g18360D/BnaC07g35800D/BnaC09g18860D/BnaCnng57040D	9
GO:0009410	response to xenobiotic stimulus	50/5625	314/76374	2.26752e-07	2.05662e-06	1.22347e-06	BnaA01g10220D/BnaA01g26200D/BnaA01g30760D/BnaA02g23720D/BnaA02g31000D/BnaA03g32170D/BnaA03g35190D/BnaA05g01520D/BnaA05g26790D/BnaA06g19780D/BnaA06g29270D/BnaA06g29500D/BnaA07g08330D/BnaA08g04710D/BnaA09g03330D/BnaA09g27230D/BnaA10g24020D/BnaA10g24100D/BnaAnng36310D/BnaAnng39310D/BnaAnng05410D/BnaAnng33510D/BnaC01g12020D/BnaC01g43800D/BnaC02g31190D/BnaC02g39310D/BnaC03g25660D/BnaC03g37460D/BnaC03g…	50
GO:0009800	cinnamic acid biosynthetic process	10/5625	19/76374	2.31405e-07	2.08425e-06	1.23991e-06	BnaA04g04830D/BnaA04g21230D/BnaA04g21240D/BnaA05g07370D/BnaA07g16060D/BnaA09g33560D/BnaC04g08190D/BnaC06g14510D/BnaC08g24360D/BnaCnng52250D	10
GO:0006598	polyamine catabolic process	38/5625	210/76374	2.3868e-07	2.13495e-06	1.27007e-06	BnaA01g01330D/BnaA01g17610D/BnaA01g27410D/BnaA03g16860D/BnaA03g29020D/BnaA03g59210D/BnaA03g59220D/BnaA03g59230D/BnaA04g04830D/BnaA04g21230D/BnaA04g21240D/BnaA05g07370D/BnaA05g07530D/BnaA05g15310D/BnaA05g22920D/BnaA05g31730D/BnaA07g16060D/BnaA08g06050D/BnaA09g33560D/BnaAnng02440D/BnaAnng02640D/BnaC01g02340D/BnaC01g21940D/BnaC01g34890D/BnaC03g20310D/BnaC03g34270D/BnaC04g08190D/BnaC04g08360D/BnaC05g…	38
GO:0006007	glucose catabolic process	67/5625	474/76374	2.49719e-07	2.19128e-06	1.30358e-06	BnaA01g19590D/BnaA01g32470D/BnaA02g00190D/BnaA02g00780D/BnaA02g14900D/BnaA02g17330D/BnaA03g03180D/BnaA03g29830D/BnaA03g41220D/BnaA03g41520D/BnaA03g55890D/BnaA04g01850D/BnaA06g05340D/BnaA06g06220D/BnaA06g14180D/BnaA07g00230D/BnaA07g09950D/BnaA07g18020D/BnaA07g21610D/BnaA07g23830D/BnaA08g05460D/BnaA08g20460D/BnaA08g26520D/BnaA09g09810D/BnaA09g14410D/BnaA09g31000D/BnaA09g31740D/BnaA09g32400D/BnaA09g…	67
GO:0042937	tripeptide transmembrane transporter activity	12/5625	28/76374	2.50045e-07	2.19128e-06	1.30358e-06	BnaA02g24250D/BnaA02g24280D/BnaA09g17770D/BnaA09g17780D/BnaAnng11360D/BnaAnng30000D/BnaC02g47020D/BnaC09g19080D/BnaC09g19090D/BnaC09g19100D/BnaCnng62140D/BnaCnng63420D	12
GO:0042939	tripeptide transport	12/5625	28/76374	2.50045e-07	2.19128e-06	1.30358e-06	BnaA02g24250D/BnaA02g24280D/BnaA09g17770D/BnaA09g17780D/BnaAnng11360D/BnaAnng30000D/BnaC02g47020D/BnaC09g19080D/BnaC09g19090D/BnaC09g19100D/BnaCnng62140D/BnaCnng63420D	12
GO:0044265	cellular macromolecule catabolic process	13/5625	33/76374	2.59635e-07	2.26005e-06	1.34449e-06	BnaA03g01150D/BnaA04g05950D/BnaA09g32380D/BnaA10g26130D/BnaAnng00900D/BnaC02g02780D/BnaC03g01520D/BnaC03g01530D/BnaC04g28570D/BnaC05g27860D/BnaC08g23150D/BnaC09g53220D/BnaCnng10420D	13
GO:0009814	defense response, incompatible interaction	30/5625	147/76374	3.01953e-07	2.61089e-06	1.5532e-06	BnaA01g27620D/BnaA02g10710D/BnaA02g10720D/BnaA03g39450D/BnaA03g45270D/BnaA04g27460D/BnaA06g15870D/BnaA06g21090D/BnaA07g03200D/BnaA09g08940D/BnaA09g08950D/BnaA09g39610D/BnaA10g12350D/BnaA10g28450D/BnaA10g28460D/BnaC01g35160D/BnaC01g35170D/BnaC03g52390D/BnaC03g52400D/BnaC03g60970D/BnaC04g21530D/BnaC07g06080D/BnaC07g37240D/BnaC08g21160D/BnaC08g31970D/BnaC09g09210D/BnaC09g28710D/BnaC09g28720D/BnaC09g…	30
GO:0006021	inositol biosynthetic process	8/5625	12/76374	3.25622e-07	2.7785e-06	1.65292e-06	BnaA01g34710D/BnaA04g12720D/BnaA09g42760D/BnaA10g22070D/BnaC01g00680D/BnaC04g34650D/BnaC08g35240D/BnaC09g46450D	8
GO:0015081	sodium ion transmembrane transporter activity	8/5625	12/76374	3.25622e-07	2.7785e-06	1.65292e-06	BnaA02g22130D/BnaA03g24340D/BnaA09g22550D/BnaA09g22560D/BnaC02g29240D/BnaC03g28940D/BnaC09g24540D/BnaC09g24570D	8
GO:0009809	lignin biosynthetic process	43/5625	256/76374	3.49205e-07	2.96025e-06	1.76104e-06	BnaA01g02890D/BnaA02g06580D/BnaA02g22480D/BnaA02g36250D/BnaA03g09140D/BnaA03g51010D/BnaA03g54590D/BnaA04g21810D/BnaA05g06610D/BnaA06g10620D/BnaA06g30430D/BnaA06g36340D/BnaA07g07780D/BnaA07g20090D/BnaA07g35280D/BnaA08g17810D/BnaA09g16870D/BnaA09g16890D/BnaA09g50750D/BnaA09g56490D/BnaA10g12900D/BnaAnng08030D/BnaC01g04160D/BnaC02g30770D/BnaC02g38340D/BnaC02g46610D/BnaC03g11450D/BnaC03g21030D/BnaC03g…	43
GO:0006559	L-phenylalanine catabolic process	12/5625	29/76374	3.97815e-07	3.35043e-06	1.99316e-06	BnaA02g09890D/BnaA04g04830D/BnaA04g21230D/BnaA04g21240D/BnaA05g07370D/BnaA07g16060D/BnaA09g33560D/BnaC02g13840D/BnaC04g08190D/BnaC06g14510D/BnaC08g24360D/BnaCnng52250D	12
GO:0045493	xylan catabolic process	10/5625	20/76374	4.32044e-07	3.61523e-06	2.15068e-06	BnaA01g31470D/BnaA02g34280D/BnaA03g31380D/BnaA06g23560D/BnaA09g06900D/BnaC02g43200D/BnaC03g36760D/BnaC09g06400D/BnaC09g30790D/BnaCnng30450D	10
GO:0070370	cellular heat acclimation	12/5625	30/76374	6.18386e-07	5.14132e-06	3.05855e-06	BnaA03g13820D/BnaA03g17820D/BnaA04g17420D/BnaA04g22040D/BnaA05g12160D/BnaA05g34850D/BnaC03g16740D/BnaC03g21360D/BnaC04g06800D/BnaC04g14500D/BnaC04g41050D/BnaCnng66020D	12
GO:0010030	positive regulation of seed germination	20/5625	78/76374	6.46829e-07	5.34355e-06	3.17885e-06	BnaA01g23280D/BnaA01g24440D/BnaA03g36810D/BnaA05g16860D/BnaA07g08390D/BnaA08g18290D/BnaA09g27240D/BnaA09g49440D/BnaA10g04840D/BnaA10g12140D/BnaC03g58720D/BnaC05g05180D/BnaC05g21850D/BnaC05g29670D/BnaC06g06590D/BnaC06g20460D/BnaC07g10370D/BnaCnng37300D/BnaCnng53960D/BnaCnng14300D	20
GO:0009736	cytokinin-activated signaling pathway	49/5625	316/76374	6.64757e-07	5.4569e-06	3.24628e-06	BnaA01g06830D/BnaA01g24040D/BnaA01g35000D/BnaA01g35010D/BnaA01g35020D/BnaA03g03090D/BnaA03g03100D/BnaA03g44160D/BnaA03g44180D/BnaA04g03000D/BnaA04g09800D/BnaA07g17140D/BnaA07g24890D/BnaA07g25770D/BnaA07g26170D/BnaA07g26610D/BnaA08g16660D/BnaA09g00080D/BnaA09g27080D/BnaA09g36380D/BnaA09g40030D/BnaA10g21570D/BnaAnng10890D/BnaAnng39890D/BnaAnng24980D/BnaAnng31910D/BnaC02g00180D/BnaC03g04510D/BnaC04g…	49
GO:0005741	mitochondrial outer membrane	18/5625	65/76374	6.7829e-07	5.53297e-06	3.29153e-06	BnaA02g02470D/BnaA03g10240D/BnaA03g40640D/BnaA06g25010D/BnaA09g07330D/BnaA10g11490D/BnaA10g29750D/BnaAnng05090D/BnaC02g16780D/BnaC03g12920D/BnaC03g48560D/BnaC07g31590D/BnaC09g07230D/BnaC09g32780D/BnaCnng69120D/BnaCnng35390D/BnaCnng35410D/BnaCnng42590D	18
GO:0043269	regulation of ion transport	29/5625	145/76374	7.33226e-07	5.94371e-06	3.53589e-06	BnaA03g31960D/BnaA03g41770D/BnaA04g05470D/BnaA04g10600D/BnaA05g27280D/BnaA06g05340D/BnaA06g37790D/BnaA08g18370D/BnaA08g26520D/BnaA08g26630D/BnaA09g01950D/BnaA09g27290D/BnaA09g48570D/BnaAnng28300D/BnaC03g58590D/BnaC03g73490D/BnaC04g28220D/BnaC04g32870D/BnaC04g35600D/BnaC05g06610D/BnaC05g06830D/BnaC05g41390D/BnaC06g13220D/BnaC07g32850D/BnaC08g42830D/BnaCnng40740D/BnaCnng06580D/BnaCnng06740D/BnaCnng…	29
GO:0006073	cellular glucan metabolic process	20/5625	79/76374	8.06225e-07	6.49487e-06	3.86377e-06	BnaA01g15000D/BnaA02g35330D/BnaA02g35250D/BnaA03g25760D/BnaA03g47620D/BnaA07g01590D/BnaA08g13110D/BnaA08g25690D/BnaA09g01390D/BnaA10g11500D/BnaC01g17710D/BnaC02g11470D/BnaC02g11480D/BnaC03g67960D/BnaC03g73080D/BnaC07g02990D/BnaC08g14370D/BnaC08g14380D/BnaC09g00910D/BnaC09g32750D	20
GO:0003680	AT DNA binding	9/5625	17/76374	8.92277e-07	7.01383e-06	4.1725e-06	BnaA04g26180D/BnaA05g04850D/BnaA05g08700D/BnaAnng15660D/BnaC03g19350D/BnaC04g04190D/BnaC04g09840D/BnaC04g50180D/BnaCnng77890D	9
GO:0010581	regulation of starch biosynthetic process	9/5625	17/76374	8.92277e-07	7.01383e-06	4.1725e-06	BnaA01g18220D/BnaA01g18260D/BnaA03g42320D/BnaA05g21870D/BnaC01g22190D/BnaC03g22580D/BnaC07g33400D/BnaC08g47770D/BnaC08g47780D	9
GO:0015137	citrate transmembrane transporter activity	9/5625	17/76374	8.92277e-07	7.01383e-06	4.1725e-06	BnaA03g30310D/BnaA03g30320D/BnaA03g30330D/BnaA05g29700D/BnaC01g39510D/BnaC03g35640D/BnaC03g35660D/BnaC05g43790D/BnaC05g44030D	9
GO:0047631	ADP-ribose diphosphatase activity	9/5625	17/76374	8.92277e-07	7.01383e-06	4.1725e-06	BnaA01g18220D/BnaA01g18260D/BnaA03g42320D/BnaA05g21870D/BnaC01g22190D/BnaC03g22580D/BnaC07g33400D/BnaC08g47770D/BnaC08g47780D	9
GO:0046556	alpha-L-arabinofuranosidase activity	11/5625	26/76374	9.33608e-07	7.29452e-06	4.33947e-06	BnaA01g31470D/BnaA02g30740D/BnaA02g30890D/BnaA03g31380D/BnaA09g03310D/BnaC02g39030D/BnaC02g39150D/BnaC03g36760D/BnaC07g27160D/BnaC09g02680D/BnaC09g30790D	11
GO:0004565	beta-galactosidase activity	20/5625	81/76374	1.23696e-06	9.60683e-06	5.71506e-06	BnaA01g01330D/BnaA01g37210D/BnaA02g08480D/BnaA03g10550D/BnaA03g59210D/BnaA03g59220D/BnaA03g59230D/BnaA05g25660D/BnaA08g04330D/BnaA10g28210D/BnaAnng30540D/BnaC01g02340D/BnaC01g37460D/BnaC02g12030D/BnaC03g13250D/BnaC05g39570D/BnaC07g51100D/BnaC07g51120D/BnaCnng68980D/BnaCnng25850D	20
GO:0015696	ammonium transport	29/5625	149/76374	1.31671e-06	1.01051e-05	6.01149e-06	BnaA03g31960D/BnaA03g41770D/BnaA04g05470D/BnaA04g10600D/BnaA05g27280D/BnaA06g05340D/BnaA06g37790D/BnaA08g18370D/BnaA08g26520D/BnaA08g26630D/BnaA09g01950D/BnaA09g27290D/BnaA09g48570D/BnaAnng28300D/BnaC03g58590D/BnaC03g73490D/BnaC04g28220D/BnaC04g32870D/BnaC04g35600D/BnaC05g06610D/BnaC05g06830D/BnaC05g41390D/BnaC06g13220D/BnaC07g32850D/BnaC08g42830D/BnaCnng40740D/BnaCnng06580D/BnaCnng06740D/BnaCnng…	29
GO:0015802	basic amino acid transport	29/5625	149/76374	1.31671e-06	1.01051e-05	6.01149e-06	BnaA03g31960D/BnaA03g41770D/BnaA04g05470D/BnaA04g10600D/BnaA05g27280D/BnaA06g05340D/BnaA06g37790D/BnaA08g18370D/BnaA08g26520D/BnaA08g26630D/BnaA09g01950D/BnaA09g27290D/BnaA09g48570D/BnaAnng28300D/BnaC03g58590D/BnaC03g73490D/BnaC04g28220D/BnaC04g32870D/BnaC04g35600D/BnaC05g06610D/BnaC05g06830D/BnaC05g41390D/BnaC06g13220D/BnaC07g32850D/BnaC08g42830D/BnaCnng40740D/BnaCnng06580D/BnaCnng06740D/BnaCnng…	29
GO:0042938	dipeptide transport	12/5625	32/76374	1.40441e-06	1.07148e-05	6.37418e-06	BnaA02g24250D/BnaA02g24280D/BnaA09g17770D/BnaA09g17780D/BnaAnng11360D/BnaAnng30000D/BnaC02g47020D/BnaC09g19080D/BnaC09g19090D/BnaC09g19100D/BnaCnng62140D/BnaCnng63420D	12
GO:0048527	lateral root development	53/5625	363/76374	1.58596e-06	1.20292e-05	7.15612e-06	BnaA01g02730D/BnaA01g02740D/BnaA01g08010D/BnaA01g21090D/BnaA01g35000D/BnaA01g35010D/BnaA01g35020D/BnaA03g40690D/BnaA03g44160D/BnaA03g44180D/BnaA03g52790D/BnaA03g59080D/BnaA04g25920D/BnaA05g03940D/BnaA05g34020D/BnaA06g07470D/BnaA06g38270D/BnaA08g11230D/BnaA08g24970D/BnaA08g30720D/BnaA09g47410D/BnaAnng36480D/BnaAnng39890D/BnaAnng40580D/BnaAnng03830D/BnaC01g04000D/BnaC01g04010D/BnaC01g04020D/BnaC01g…	53
GO:0015800	acidic amino acid transport	8/5625	14/76374	1.72653e-06	1.29563e-05	7.70764e-06	BnaA02g33930D/BnaA03g02650D/BnaA06g22970D/BnaA10g22670D/BnaC02g42740D/BnaC03g03750D/BnaC03g50500D/BnaC09g47230D	8
GO:0005544	calcium-dependent phospholipid binding	13/5625	38/76374	1.72817e-06	1.29563e-05	7.70764e-06	BnaA03g18080D/BnaA04g22190D/BnaA06g23960D/BnaA08g06260D/BnaAnng37420D/BnaAnng04520D/BnaC02g43450D/BnaC03g21600D/BnaC03g49290D/BnaC04g45920D/BnaC05g27530D/BnaC06g08410D/BnaC08g06690D	13
GO:0006862	nucleotide transport	29/5625	151/76374	1.74745e-06	1.30255e-05	7.74882e-06	BnaA03g31960D/BnaA03g41770D/BnaA04g05470D/BnaA04g10600D/BnaA05g27280D/BnaA06g05340D/BnaA06g37790D/BnaA08g18370D/BnaA08g26520D/BnaA08g26630D/BnaA09g01950D/BnaA09g27290D/BnaA09g48570D/BnaAnng28300D/BnaC03g58590D/BnaC03g73490D/BnaC04g28220D/BnaC04g32870D/BnaC04g35600D/BnaC05g06610D/BnaC05g06830D/BnaC05g41390D/BnaC06g13220D/BnaC07g32850D/BnaC08g42830D/BnaCnng40740D/BnaCnng06580D/BnaCnng06740D/BnaCnng…	29
GO:0000062	fatty-acyl-CoA binding	10/5625	23/76374	2.17708e-06	1.60436e-05	9.54424e-06	BnaA01g13710D/BnaA03g46540D/BnaA05g36060D/BnaA08g07670D/BnaA09g24910D/BnaAnng25690D/BnaC01g16110D/BnaC05g29730D/BnaC07g38820D/BnaCnng15340D	10
GO:0005319	lipid transporter activity	10/5625	23/76374	2.17708e-06	1.60436e-05	9.54424e-06	BnaA01g19350D/BnaA03g41390D/BnaA09g32110D/BnaA10g30240D/BnaAnng06400D/BnaC01g23300D/BnaC02g01510D/BnaC07g32320D/BnaC08g22920D/BnaCnng36420D	10
GO:0016756	glutathione gamma-glutamylcysteinyltransferase activity	16/5625	57/76374	2.29345e-06	1.68057e-05	9.99761e-06	BnaA02g22480D/BnaA06g36340D/BnaA07g07780D/BnaA08g17810D/BnaA09g16870D/BnaA09g16880D/BnaA09g16890D/BnaA09g50750D/BnaC02g30770D/BnaC03g59280D/BnaC07g09670D/BnaC08g43630D/BnaC09g17830D/BnaC09g17840D/BnaC09g17850D/BnaCnng27040D	16
GO:0009864	induced systemic resistance, jasmonic acid mediated signaling pathway	15/5625	51/76374	2.47846e-06	1.80593e-05	1.07434e-05	BnaA01g28970D/BnaA03g33790D/BnaA04g02560D/BnaA05g14650D/BnaA05g24390D/BnaA07g16850D/BnaA09g35840D/BnaC01g36330D/BnaC03g39000D/BnaC03g69420D/BnaC05g38410D/BnaC06g10050D/BnaC06g15910D/BnaC08g27340D/BnaCnng52600D	15
GO:0005310	dicarboxylic acid transmembrane transporter activity	9/5625	19/76374	2.95928e-06	2.06675e-05	1.2295e-05	BnaA01g13950D/BnaA04g12950D/BnaA09g31190D/BnaA09g42560D/BnaC01g16430D/BnaC04g35000D/BnaC04g40680D/BnaC08g18070D/BnaC08g35020D	9
GO:0009446	putrescine biosynthetic process	9/5625	19/76374	2.95928e-06	2.06675e-05	1.2295e-05	BnaA01g02450D/BnaA01g02460D/BnaA03g53010D/BnaA08g10990D/BnaA10g24140D/BnaC01g03710D/BnaC01g03720D/BnaC03g65810D/BnaC03g65850D	9
GO:0047893	flavonol 3-O-glucosyltransferase activity	9/5625	19/76374	2.95928e-06	2.06675e-05	1.2295e-05	BnaA01g03020D/BnaA01g03030D/BnaA02g36980D/BnaA08g11380D/BnaA08g11390D/BnaC01g04250D/BnaC01g04260D/BnaC02g35080D/BnaCnng47330D	9
GO:0004698	calcium-dependent protein kinase C activity	7/5625	11/76374	2.96389e-06	2.06675e-05	1.2295e-05	BnaA07g17350D/BnaA09g16660D/BnaA09g36820D/BnaC07g32590D/BnaC08g28520D/BnaCnng24360D/BnaCnng07350D	7
GO:0008446	GDP-mannose 4,6-dehydratase activity	7/5625	11/76374	2.96389e-06	2.06675e-05	1.2295e-05	BnaA01g19590D/BnaA03g41220D/BnaA09g31740D/BnaC01g23490D/BnaC07g16760D/BnaC07g32110D/BnaC08g22580D	7
GO:0010421	hydrogen peroxide-mediated programmed cell death	7/5625	11/76374	2.96389e-06	2.06675e-05	1.2295e-05	BnaA01g37310D/BnaA03g32900D/BnaA05g25780D/BnaC01g37530D/BnaC03g38030D/BnaC05g39690D/BnaC05g39700D	7
GO:0042351	'de novo' GDP-L-fucose biosynthetic process	7/5625	11/76374	2.96389e-06	2.06675e-05	1.2295e-05	BnaA01g19590D/BnaA03g41220D/BnaA09g31740D/BnaC01g23490D/BnaC07g16760D/BnaC07g32110D/BnaC08g22580D	7
GO:0071333	cellular response to glucose stimulus	7/5625	11/76374	2.96389e-06	2.06675e-05	1.2295e-05	BnaA02g31000D/BnaA06g29270D/BnaA06g29500D/BnaA09g03330D/BnaC02g39310D/BnaC07g27220D/BnaC07g27440D	7
GO:0090333	regulation of stomatal closure	15/5625	52/76374	3.2461e-06	2.25144e-05	1.33937e-05	BnaA03g03090D/BnaA03g03100D/BnaA06g25200D/BnaA06g28930D/BnaA08g16660D/BnaA09g03600D/BnaA10g21570D/BnaAnng24980D/BnaC02g00180D/BnaC02g39600D/BnaC02g39630D/BnaC03g04510D/BnaC03g60430D/BnaC09g02990D/BnaC09g45760D	15
GO:0008883	glutamyl-tRNA reductase activity	8/5625	15/76374	3.45911e-06	2.38641e-05	1.41967e-05	BnaA01g20360D/BnaA04g06410D/BnaA04g22270D/BnaA06g07920D/BnaA09g57180D/BnaC01g25600D/BnaC08g42480D/BnaCnng70590D	8
GO:0070301	cellular response to hydrogen peroxide	9/5625	20/76374	5.02702e-06	3.44976e-05	2.05224e-05	BnaA03g03090D/BnaA03g03100D/BnaA08g16660D/BnaA10g21570D/BnaAnng24980D/BnaC02g00180D/BnaC03g04510D/BnaC03g60430D/BnaC09g45760D	9
GO:0006782	protoporphyrinogen IX biosynthetic process	10/5625	25/76374	5.42297e-06	3.70189e-05	2.20224e-05	BnaA01g20360D/BnaA04g23300D/BnaA05g01720D/BnaA06g07920D/BnaA09g57180D/BnaC01g25600D/BnaC04g01370D/BnaC04g47210D/BnaC08g42480D/BnaCnng70590D	10
GO:0042398	cellular modified amino acid biosynthetic process	34/5625	203/76374	5.9117e-06	4.01438e-05	2.38814e-05	BnaA01g01330D/BnaA01g17610D/BnaA01g27410D/BnaA03g29020D/BnaA03g59210D/BnaA03g59220D/BnaA03g59230D/BnaA04g04830D/BnaA04g21230D/BnaA04g21240D/BnaA05g07370D/BnaA05g15310D/BnaA05g22920D/BnaA05g31730D/BnaA07g16060D/BnaA08g06050D/BnaA09g33560D/BnaAnng02440D/BnaAnng02640D/BnaC01g02340D/BnaC01g21940D/BnaC01g34890D/BnaC03g34270D/BnaC04g08190D/BnaC05g36340D/BnaC05g46300D/BnaC06g08930D/BnaC06g14510D/BnaC07g…	34
GO:0051082	unfolded protein binding	52/5625	370/76374	6.05639e-06	4.09122e-05	2.43384e-05	BnaA01g08430D/BnaA01g20260D/BnaA01g29880D/BnaA01g32230D/BnaA02g31930D/BnaA03g32750D/BnaA03g39520D/BnaA03g49290D/BnaA04g00440D/BnaA04g12800D/BnaA05g03090D/BnaA05g26040D/BnaA05g37100D/BnaA06g06130D/BnaA06g17000D/BnaA06g20720D/BnaA06g27790D/BnaA07g19340D/BnaA07g20150D/BnaA07g35200D/BnaA08g18500D/BnaA08g25810D/BnaA09g14490D/BnaA09g39960D/BnaA09g43710D/BnaA09g55990D/BnaAnng28460D/BnaC01g09970D/BnaC01g…	52
GO:0035436	triose phosphate transmembrane transport	8/5625	16/76374	6.46872e-06	4.30253e-05	2.55955e-05	BnaA01g36280D/BnaA02g24310D/BnaA06g36180D/BnaC01g29930D/BnaC02g47130D/BnaC04g18310D/BnaC07g18860D/BnaC08g42000D	8
GO:0045910	negative regulation of DNA recombination	8/5625	16/76374	6.46872e-06	4.30253e-05	2.55955e-05	BnaA02g17620D/BnaA07g21520D/BnaA07g32230D/BnaC02g23320D/BnaC06g22030D/BnaC06g36600D/BnaC07g28540D/BnaCnng61970D	8
GO:0071917	triose-phosphate transmembrane transporter activity	8/5625	16/76374	6.46872e-06	4.30253e-05	2.55955e-05	BnaA01g36280D/BnaA02g24310D/BnaA06g36180D/BnaC01g29930D/BnaC02g47130D/BnaC04g18310D/BnaC07g18860D/BnaC08g42000D	8
GO:0052541	plant-type cell wall cellulose metabolic process	28/5625	153/76374	6.88219e-06	4.55419e-05	2.70926e-05	BnaA02g08160D/BnaA03g39420D/BnaA06g09870D/BnaA06g09880D/BnaA07g03260D/BnaA07g09990D/BnaA07g32400D/BnaA08g20480D/BnaA08g31540D/BnaA09g08910D/BnaA09g31060D/BnaA10g11420D/BnaC02g11560D/BnaC03g46820D/BnaC05g11490D/BnaC05g11500D/BnaC05g18740D/BnaC06g36860D/BnaC07g13120D/BnaC08g16540D/BnaC09g09170D/BnaC09g09180D/BnaC09g32850D/BnaCnng26980D/BnaCnng28410D/BnaCnng74400D/BnaCnng60340D/BnaCnng60730D	28
GO:0043562	cellular response to nitrogen levels	11/5625	31/76374	7.2421e-06	4.76802e-05	2.83647e-05	BnaA02g05310D/BnaA02g31140D/BnaA03g57320D/BnaA06g28790D/BnaA06g28800D/BnaA09g03720D/BnaA10g14420D/BnaC02g39700D/BnaC07g27910D/BnaC09g03150D/BnaC09g36760D	11
GO:0015824	proline transport	49/5625	344/76374	7.6258e-06	4.99529e-05	2.97167e-05	BnaA01g02890D/BnaA02g03340D/BnaA02g12360D/BnaA02g18180D/BnaA03g06330D/BnaA03g20330D/BnaA03g51010D/BnaA04g04130D/BnaA04g05410D/BnaA04g11270D/BnaA04g25230D/BnaA05g32330D/BnaA06g02230D/BnaA06g14850D/BnaA06g39270D/BnaA07g11120D/BnaA08g00980D/BnaA08g21520D/BnaA09g29730D/BnaA09g32910D/BnaA09g34290D/BnaA10g17570D/BnaAnng41650D/BnaC01g04160D/BnaC02g06960D/BnaC02g24170D/BnaC02g37750D/BnaC02g39170D/BnaC03g…	49
GO:2000072	regulation of defense response to fungus, incompatible interaction	9/5625	21/76374	8.21977e-06	5.31141e-05	3.15973e-05	BnaA01g13250D/BnaA01g13260D/BnaA03g46050D/BnaC01g15070D/BnaC01g15090D/BnaC03g44000D/BnaC07g38370D/BnaCnng22650D/BnaUnng04040D	9
GO:0000380	alternative mRNA splicing, via spliceosome	10/5625	26/76374	8.22882e-06	5.31141e-05	3.15973e-05	BnaA02g36250D/BnaA06g10620D/BnaA07g20090D/BnaA07g35280D/BnaA09g56490D/BnaC02g46610D/BnaC05g12180D/BnaC06g19540D/BnaC06g40190D/BnaC08g38580D	10
GO:0010262	somatic embryogenesis	13/5625	43/76374	8.23126e-06	5.31141e-05	3.15973e-05	BnaA04g04130D/BnaA04g27430D/BnaA07g10770D/BnaA07g19140D/BnaA09g34290D/BnaA09g39680D/BnaAnng04140D/BnaC06g18310D/BnaC07g14150D/BnaC08g20060D/BnaC08g25190D/BnaC08g25210D/BnaCnng59920D	13
GO:0031347	regulation of defense response	41/5625	270/76374	8.68631e-06	5.5773e-05	3.31791e-05	BnaA01g27620D/BnaA02g32390D/BnaA03g21290D/BnaA03g43230D/BnaA05g01590D/BnaA06g05210D/BnaA06g06960D/BnaA06g16860D/BnaA06g17570D/BnaA07g01280D/BnaA08g05360D/BnaA08g05370D/BnaA08g26700D/BnaA08g30420D/BnaA08g30660D/BnaA09g15640D/BnaA09g27310D/BnaA09g47680D/BnaA09g48640D/BnaAnng14940D/BnaAnng14950D/BnaAnng30680D/BnaC01g30940D/BnaC01g35160D/BnaC01g35170D/BnaC02g41100D/BnaC03g72730D/BnaC04g00970D/BnaC05g…	41
GO:0009828	plant-type cell wall loosening	24/5625	123/76374	9.90517e-06	6.32857e-05	3.76484e-05	BnaA01g18000D/BnaA02g14330D/BnaA02g14340D/BnaA03g42880D/BnaA03g58070D/BnaA05g06880D/BnaA06g08040D/BnaA07g18750D/BnaA07g28080D/BnaA08g24690D/BnaA09g29240D/BnaA09g52970D/BnaC01g21280D/BnaC04g07740D/BnaC04g22130D/BnaC06g30760D/BnaC07g34020D/BnaC08g41090D/BnaCnng71550D/BnaCnng71770D/BnaCnng31520D/BnaCnng33410D/BnaCnng40260D/BnaCnng65430D	24
GO:0010440	stomatal lineage progression	36/5625	226/76374	1.02328e-05	6.50587e-05	3.87031e-05	BnaA01g01160D/BnaA01g21120D/BnaA02g33810D/BnaA03g01900D/BnaA03g40720D/BnaA03g46850D/BnaA03g53510D/BnaA03g54150D/BnaA07g03310D/BnaA07g11180D/BnaA07g28720D/BnaA08g22820D/BnaA09g30500D/BnaA09g44730D/BnaA09g52290D/BnaA10g26520D/BnaAnng16340D/BnaAnng03810D/BnaAnng03820D/BnaAnng23660D/BnaC01g26510D/BnaC01g40670D/BnaC01g40680D/BnaC02g02080D/BnaC02g42600D/BnaC03g02420D/BnaC04g16780D/BnaC06g31310D/BnaC07g…	36
GO:0000280	nuclear division	33/5625	200/76374	1.10942e-05	6.98749e-05	4.15682e-05	BnaA01g02970D/BnaA03g01900D/BnaA03g46850D/BnaA03g50910D/BnaA04g26100D/BnaA07g03310D/BnaA07g05590D/BnaA07g11180D/BnaA07g14820D/BnaA08g11350D/BnaA08g22820D/BnaA09g44730D/BnaA10g26520D/BnaA10g30240D/BnaAnng06400D/BnaC01g25140D/BnaC01g25160D/BnaC02g01510D/BnaC02g02080D/BnaC03g02420D/BnaC03g42470D/BnaC03g42860D/BnaC03g77070D/BnaC04g56890D/BnaC05g07440D/BnaC07g07140D/BnaC07g15060D/BnaC08g17690D/BnaC08g…	33
GO:0003825	alpha,alpha-trehalose-phosphate synthase (UDP-forming) activity	12/5625	38/76374	1.10981e-05	6.98749e-05	4.15682e-05	BnaA01g22200D/BnaA02g14790D/BnaA03g54540D/BnaA08g20280D/BnaA09g09720D/BnaC01g43070D/BnaC02g19750D/BnaC02g29600D/BnaC04g31780D/BnaC08g06450D/BnaC09g51060D/BnaCnng41250D	12
GO:0009267	cellular response to starvation	8/5625	17/76374	1.14256e-05	7.12449e-05	4.23832e-05	BnaA03g21090D/BnaA04g26080D/BnaA06g29500D/BnaA07g38000D/BnaA09g03330D/BnaC03g25150D/BnaC04g50140D/BnaC07g27220D	8
GO:0009647	skotomorphogenesis	8/5625	17/76374	1.14256e-05	7.12449e-05	4.23832e-05	BnaA04g26180D/BnaA04g26850D/BnaA04g27430D/BnaA05g04850D/BnaC04g04190D/BnaC04g50180D/BnaC04g51520D/BnaC06g18310D	8
GO:0004351	glutamate decarboxylase activity	10/5625	27/76374	1.22045e-05	7.53774e-05	4.48417e-05	BnaA02g03530D/BnaA03g06510D/BnaA03g06520D/BnaA03g06540D/BnaA03g06580D/BnaAnng27540D/BnaC02g07250D/BnaC03g08350D/BnaC03g08420D/BnaC09g40620D	10
GO:0006536	glutamate metabolic process	10/5625	27/76374	1.22045e-05	7.53774e-05	4.48417e-05	BnaA02g03530D/BnaA03g06510D/BnaA03g06520D/BnaA03g06540D/BnaA03g06580D/BnaAnng27540D/BnaC02g07250D/BnaC03g08350D/BnaC03g08420D/BnaC09g40620D	10
GO:0048364	root development	53/5625	390/76374	1.30517e-05	8.02275e-05	4.77269e-05	BnaA01g27950D/BnaA02g07170D/BnaA03g03090D/BnaA03g03100D/BnaA03g09580D/BnaA03g18760D/BnaA03g34600D/BnaA04g03960D/BnaA04g03970D/BnaA04g22810D/BnaA04g26850D/BnaA04g27430D/BnaA05g05760D/BnaA05g22670D/BnaA07g19140D/BnaA07g37720D/BnaA08g16660D/BnaA08g17630D/BnaA09g26510D/BnaA09g34520D/BnaA09g39680D/BnaA10g12280D/BnaA10g21570D/BnaA10g27650D/BnaAnng24980D/BnaC01g35050D/BnaC01g41080D/BnaC02g00180D/BnaC02g…	53
GO:0004821	histidine-tRNA ligase activity	7/5625	13/76374	1.35011e-05	8.18269e-05	4.86785e-05	BnaA06g07440D/BnaA08g24340D/BnaA09g45640D/BnaC05g08910D/BnaC08g15800D/BnaC08g39760D/BnaC08g40480D	7
GO:0006427	histidyl-tRNA aminoacylation	7/5625	13/76374	1.35011e-05	8.18269e-05	4.86785e-05	BnaA06g07440D/BnaA08g24340D/BnaA09g45640D/BnaC05g08910D/BnaC08g15800D/BnaC08g39760D/BnaC08g40480D	7
GO:0019433	triglyceride catabolic process	7/5625	13/76374	1.35011e-05	8.18269e-05	4.86785e-05	BnaA03g01150D/BnaA10g26130D/BnaAnng00900D/BnaC02g02780D/BnaC03g01520D/BnaC03g01530D/BnaCnng10420D	7
GO:0005384	manganese ion transmembrane transporter activity	12/5625	39/76374	1.49563e-05	9.02247e-05	5.36743e-05	BnaA01g35000D/BnaA01g35010D/BnaA01g35020D/BnaA03g44160D/BnaA03g44180D/BnaAnng39890D/BnaC07g36020D/BnaC07g36030D/BnaCnng46010D/BnaCnng46020D/BnaCnng65140D/BnaCnng67060D	12
GO:0010294	abscisic acid glucosyltransferase activity	12/5625	40/76374	1.99351e-05	0.000119703	7.12106e-05	BnaA01g03020D/BnaA01g03030D/BnaA02g36980D/BnaA08g11380D/BnaA08g11390D/BnaA10g03720D/BnaC01g04250D/BnaC01g04260D/BnaC02g35080D/BnaC05g03640D/BnaC05g03670D/BnaCnng47330D	12
GO:0006301	postreplication repair	26/5625	145/76374	2.08685e-05	0.000124169	7.38676e-05	BnaA01g17560D/BnaA01g27470D/BnaA01g31020D/BnaA01g31180D/BnaA06g09130D/BnaA07g15340D/BnaA08g07400D/BnaA08g24030D/BnaA09g11510D/BnaA09g12050D/BnaA10g24930D/BnaC01g21910D/BnaC01g44130D/BnaC03g14940D/BnaC03g53030D/BnaC03g53050D/BnaC05g36430D/BnaC05g42050D/BnaC05g49730D/BnaC06g42330D/BnaC08g16100D/BnaC09g11960D/BnaC09g12280D/BnaC09g13660D/BnaC09g49860D/BnaCnng33990D	26
GO:0051555	flavonol biosynthetic process	14/5625	53/76374	2.08873e-05	0.000124169	7.38676e-05	BnaA01g03020D/BnaA01g03030D/BnaA02g36980D/BnaA06g11470D/BnaA08g11380D/BnaA08g11390D/BnaC01g04250D/BnaC01g04260D/BnaC02g35080D/BnaC05g13120D/BnaC06g38990D/BnaC08g38070D/BnaCnng72830D/BnaCnng47330D	14
GO:0006470	protein dephosphorylation	41/5625	280/76374	2.09661e-05	0.000124169	7.38676e-05	BnaA01g15250D/BnaA01g20940D/BnaA01g23280D/BnaA01g37370D/BnaA02g31310D/BnaA03g21980D/BnaA03g29080D/BnaA03g47830D/BnaA05g12640D/BnaA05g27660D/BnaA05g31630D/BnaA06g06220D/BnaA06g28520D/BnaA08g14490D/BnaA09g09030D/BnaA09g14410D/BnaA09g48180D/BnaA09g49440D/BnaA10g04610D/BnaA10g11080D/BnaAnng02800D/BnaAnng23920D/BnaC01g18020D/BnaC02g39890D/BnaC03g26300D/BnaC03g34330D/BnaC03g48230D/BnaC04g14080D/BnaC05g…	41
GO:0010114	response to red light	56/5625	427/76374	2.14199e-05	0.00012628	7.51234e-05	BnaA01g05400D/BnaA01g12540D/BnaA01g20040D/BnaA01g26500D/BnaA02g03400D/BnaA02g14330D/BnaA02g14340D/BnaA02g32550D/BnaA03g34950D/BnaA04g16900D/BnaA04g27460D/BnaA05g06880D/BnaA05g21350D/BnaA05g21360D/BnaA06g26980D/BnaA06g30310D/BnaA07g24600D/BnaA07g28080D/BnaA08g04520D/BnaA09g04840D/BnaA09g16930D/BnaA09g28510D/BnaA09g39610D/BnaA10g12350D/BnaA10g15850D/BnaA10g17490D/BnaAnng29010D/BnaAnng08760D/BnaC01g…	56
GO:0045549	9-cis-epoxycarotenoid dioxygenase activity	10/5625	29/76374	2.52727e-05	0.000147669	8.78478e-05	BnaA01g29390D/BnaA03g33390D/BnaA03g33400D/BnaA05g25030D/BnaC01g36910D/BnaC05g39180D/BnaC05g39190D/BnaC05g39200D/BnaCnng32080D/BnaCnng32090D	10
GO:0052635	C-20 gibberellin 2-beta-dioxygenase activity	7/5625	14/76374	2.52757e-05	0.000147669	8.78478e-05	BnaA01g11120D/BnaA08g09770D/BnaAnng36120D/BnaC01g12610D/BnaC03g64300D/BnaC03g64330D/BnaC07g36630D	7
GO:0004350	glutamate-5-semialdehyde dehydrogenase activity	6/5625	10/76374	2.57803e-05	0.000148609	8.84069e-05	BnaA03g18760D/BnaA04g22810D/BnaA05g05760D/BnaC03g72600D/BnaC04g05620D/BnaC04g46630D	6
GO:0019673	GDP-mannose metabolic process	6/5625	10/76374	2.57803e-05	0.000148609	8.84069e-05	BnaA01g19590D/BnaA03g41220D/BnaA09g31740D/BnaC01g23490D/BnaC07g32110D/BnaC08g22580D	6
GO:0046459	short-chain fatty acid metabolic process	6/5625	10/76374	2.57803e-05	0.000148609	8.84069e-05	BnaA04g05950D/BnaA09g32380D/BnaC04g28570D/BnaC05g27860D/BnaC08g23150D/BnaC09g53220D	6
GO:0045736	negative regulation of cyclin-dependent protein serine/threonine kinase activity	23/5625	122/76374	2.6783e-05	0.000153706	9.1439e-05	BnaA01g21120D/BnaA02g33810D/BnaA03g40720D/BnaA03g54150D/BnaA07g11180D/BnaA07g28720D/BnaA08g22820D/BnaA09g44730D/BnaA09g52290D/BnaAnng16340D/BnaAnng03810D/BnaAnng03820D/BnaAnng23660D/BnaC01g26510D/BnaC02g42600D/BnaC06g31310D/BnaC07g15060D/BnaC07g31650D/BnaC07g46650D/BnaC08g17690D/BnaC08g21500D/BnaC08g37430D/BnaC09g06000D	23
GO:0004620	phospholipase activity	11/5625	35/76374	2.70873e-05	0.000154089	9.16666e-05	BnaA01g00820D/BnaA01g00830D/BnaA01g10270D/BnaA03g44190D/BnaA03g44270D/BnaA03g53720D/BnaC01g01830D/BnaC01g01840D/BnaC01g41270D/BnaC07g36060D/BnaC07g46410D	11
GO:0048766	root hair initiation	11/5625	35/76374	2.70873e-05	0.000154089	9.16666e-05	BnaA01g03160D/BnaA02g35540D/BnaA03g50680D/BnaA07g20890D/BnaA07g25860D/BnaA08g11400D/BnaC01g04420D/BnaC03g66310D/BnaC06g13020D/BnaC06g43500D/BnaCnng38450D	11
GO:0000156	phosphorelay response regulator activity	27/5625	157/76374	3.16867e-05	0.000179466	0.000106763	BnaA02g32550D/BnaA03g03090D/BnaA03g03100D/BnaA04g03000D/BnaA06g26980D/BnaA07g17140D/BnaA07g24890D/BnaA07g25770D/BnaA07g26610D/BnaA09g04840D/BnaA09g36380D/BnaA10g21570D/BnaAnng24980D/BnaC02g00180D/BnaC02g48700D/BnaC03g04510D/BnaC04g24580D/BnaC06g26570D/BnaC06g28780D/BnaC07g29960D/BnaC08g27970D/BnaC09g04380D/BnaC09g45760D/BnaCnng47460D/BnaCnng51460D/BnaCnng17810D/BnaCnng17850D	27
GO:0000155	phosphorelay sensor kinase activity	15/5625	62/76374	3.3354e-05	0.000188087	0.000111892	BnaA03g03090D/BnaA03g03100D/BnaA05g00430D/BnaA06g34070D/BnaA07g25770D/BnaA10g21570D/BnaAnng24980D/BnaC02g00180D/BnaC03g04510D/BnaC04g51810D/BnaC07g21830D/BnaC09g45760D/BnaCnng51460D/BnaCnng17810D/BnaCnng17850D	15
GO:0006561	proline biosynthetic process	10/5625	30/76374	3.54059e-05	0.000197937	0.000117752	BnaA03g18760D/BnaA04g22810D/BnaA05g05760D/BnaA06g01590D/BnaA08g01500D/BnaC03g69290D/BnaC03g72600D/BnaC04g05620D/BnaC04g46630D/BnaC06g41140D	10
GO:0071421	manganese ion transmembrane transport	10/5625	30/76374	3.54059e-05	0.000197937	0.000117752	BnaA01g35020D/BnaA03g44160D/BnaA03g44180D/BnaAnng39890D/BnaC07g36020D/BnaC07g36030D/BnaCnng46010D/BnaCnng46020D/BnaCnng65140D/BnaCnng67060D	10
GO:0006605	protein targeting	11/5625	36/76374	3.64119e-05	0.000202688	0.000120578	BnaA02g00780D/BnaA02g17330D/BnaA03g03180D/BnaA07g21610D/BnaAnng26750D/BnaC01g00910D/BnaC02g23680D/BnaC03g04590D/BnaC06g22280D/BnaCnng58100D/BnaCnng63830D	11
GO:0005200	structural constituent of cytoskeleton	24/5625	133/76374	3.82257e-05	0.000210973	0.000125507	BnaA01g26500D/BnaA02g00190D/BnaA02g22660D/BnaA03g34950D/BnaA03g55890D/BnaA05g21350D/BnaA05g21360D/BnaA07g00230D/BnaA09g09810D/BnaA09g17090D/BnaA10g22340D/BnaA10g28430D/BnaAnng09960D/BnaC01g33900D/BnaC02g00690D/BnaC02g31030D/BnaC03g03940D/BnaC03g43090D/BnaC03g73810D/BnaC09g46850D/BnaCnng36540D/BnaCnng62490D/BnaCnng63860D/BnaCnng67810D	24
GO:0009615	response to virus	24/5625	133/76374	3.82257e-05	0.000210973	0.000125507	BnaA01g30490D/BnaA03g01510D/BnaA03g28770D/BnaA03g28780D/BnaA03g32320D/BnaA06g10730D/BnaA08g23680D/BnaA10g03500D/BnaA10g25370D/BnaAnng39930D/BnaC01g16450D/BnaC01g38510D/BnaC02g02530D/BnaC03g33890D/BnaC03g33900D/BnaC03g37680D/BnaC04g50970D/BnaC05g03870D/BnaC05g03880D/BnaC05g12240D/BnaC05g47120D/BnaC08g16850D/BnaC09g50380D/BnaCnng68550D	24
GO:0009825	multidimensional cell growth	60/5625	477/76374	3.87249e-05	0.000212823	0.000126607	BnaA01g26500D/BnaA02g17460D/BnaA02g20920D/BnaA03g25790D/BnaA03g34950D/BnaA03g36950D/BnaA03g39420D/BnaA03g54590D/BnaA05g16680D/BnaA05g21350D/BnaA05g21360D/BnaA05g36890D/BnaA06g06960D/BnaA07g03260D/BnaA07g08390D/BnaA07g24600D/BnaA07g38100D/BnaA07g38510D/BnaA08g05350D/BnaA08g15600D/BnaA08g18290D/BnaA09g01370D/BnaA09g08910D/BnaA09g09740D/BnaA09g16930D/BnaA09g27240D/BnaA09g28510D/BnaA09g39160D/BnaA09g…	60
GO:0048281	inflorescence morphogenesis	7/5625	15/76374	4.43653e-05	0.000242792	0.000144436	BnaA03g39450D/BnaA07g03200D/BnaA09g08940D/BnaA09g08950D/BnaC03g60970D/BnaC07g06080D/BnaC09g09210D	7
GO:0052546	cell wall pectin metabolic process	28/5625	169/76374	4.57332e-05	0.000249227	0.000148264	BnaA02g08160D/BnaA03g39420D/BnaA06g09870D/BnaA06g09880D/BnaA07g03260D/BnaA07g09990D/BnaA07g32400D/BnaA08g20480D/BnaA08g31540D/BnaA09g08910D/BnaA09g31060D/BnaA10g11420D/BnaC02g11560D/BnaC03g46820D/BnaC05g11490D/BnaC05g11500D/BnaC05g18740D/BnaC06g36860D/BnaC07g13120D/BnaC08g16540D/BnaC09g09170D/BnaC09g09180D/BnaC09g32850D/BnaCnng26980D/BnaCnng28410D/BnaCnng74400D/BnaCnng60340D/BnaCnng60730D	28
GO:0071366	cellular response to indolebutyric acid stimulus	11/5625	37/76374	4.83735e-05	0.000258478	0.000153768	BnaA06g09880D/BnaA07g37720D/BnaA08g31540D/BnaC04g05970D/BnaC04g35600D/BnaC05g11500D/BnaC06g14750D/BnaC06g14760D/BnaC08g16540D/BnaCnng60340D/BnaUnng04900D	11
GO:0003988	acetyl-CoA C-acyltransferase activity	8/5625	20/76374	4.84273e-05	0.000258478	0.000153768	BnaA01g09060D/BnaA06g36090D/BnaA08g08710D/BnaA09g17910D/BnaC01g10730D/BnaC03g62660D/BnaC09g19230D/BnaCnng40090D	8
GO:0015120	phosphoglycerate transmembrane transporter activity	8/5625	20/76374	4.84273e-05	0.000258478	0.000153768	BnaA01g36280D/BnaA02g24310D/BnaA06g36180D/BnaC01g29930D/BnaC02g47130D/BnaC04g18310D/BnaC07g18860D/BnaC08g42000D	8
GO:0015713	phosphoglycerate transmembrane transport	8/5625	20/76374	4.84273e-05	0.000258478	0.000153768	BnaA01g36280D/BnaA02g24310D/BnaA06g36180D/BnaC01g29930D/BnaC02g47130D/BnaC04g18310D/BnaC07g18860D/BnaC08g42000D	8
GO:0071483	cellular response to blue light	8/5625	20/76374	4.84273e-05	0.000258478	0.000153768	BnaA01g24440D/BnaA03g36810D/BnaA05g16860D/BnaC05g29670D/BnaC06g20460D/BnaCnng37300D/BnaCnng53960D/BnaCnng14300D	8
GO:0016538	cyclin-dependent protein serine/threonine kinase regulator activity	20/5625	102/76374	4.89232e-05	0.000260055	0.000154705	BnaA01g02970D/BnaA03g01900D/BnaA03g46850D/BnaA03g50910D/BnaA07g03310D/BnaA07g28720D/BnaA08g11350D/BnaA09g30500D/BnaA10g26520D/BnaAnng16340D/BnaAnng23660D/BnaAnng01620D/BnaC02g02080D/BnaC03g02420D/BnaC03g77070D/BnaC04g16780D/BnaC06g31310D/BnaC09g12990D/BnaCnng71920D/BnaCnng64910D	20
GO:0015171	amino acid transmembrane transporter activity	27/5625	161/76374	4.98791e-05	0.000264054	0.000157084	BnaA03g19350D/BnaA04g08850D/BnaA04g10600D/BnaA04g23730D/BnaA04g29360D/BnaA05g02050D/BnaA07g14560D/BnaA08g03940D/BnaA09g01950D/BnaA09g05130D/BnaAnng28300D/BnaC02g41880D/BnaC03g23170D/BnaC04g01690D/BnaC04g31120D/BnaC04g32870D/BnaC05g03210D/BnaC06g12470D/BnaC06g13220D/BnaC06g29480D/BnaC08g04590D/BnaC09g04690D/BnaC09g04700D/BnaC09g45090D/BnaCnng40740D/BnaCnng49870D/BnaCnng56610D	27
GO:0000325	plant-type vacuole	25/5625	144/76374	5.1929e-05	0.000273789	0.000162875	BnaA01g02950D/BnaA03g28780D/BnaA03g50930D/BnaA04g01850D/BnaA06g25200D/BnaA06g28930D/BnaA07g18020D/BnaA08g11340D/BnaA08g30120D/BnaA09g03600D/BnaA09g55270D/BnaC01g04210D/BnaC02g39600D/BnaC02g39630D/BnaC03g33900D/BnaC03g77060D/BnaC04g23410D/BnaC05g47120D/BnaC06g16860D/BnaC08g09710D/BnaC08g09720D/BnaC08g29450D/BnaC08g47570D/BnaC09g02990D/BnaC09g46450D	25
GO:0000082	G1/S transition of mitotic cell cycle	6/5625	11/76374	5.31601e-05	0.000276902	0.000164728	BnaA01g02970D/BnaA03g50910D/BnaA08g11350D/BnaC03g77070D/BnaCnng71920D/BnaCnng64910D	6
GO:0042736	NADH kinase activity	6/5625	11/76374	5.31601e-05	0.000276902	0.000164728	BnaA01g25380D/BnaA03g36020D/BnaAnng17540D/BnaC01g32300D/BnaC03g41860D/BnaC05g31250D	6
GO:0051724	NAD transmembrane transporter activity	6/5625	11/76374	5.31601e-05	0.000276902	0.000164728	BnaA07g27100D/BnaA08g19340D/BnaA09g28490D/BnaC05g20700D/BnaC06g30010D/BnaCnng04760D	6
GO:0002229	defense response to oomycetes	13/5625	51/76374	6.13927e-05	0.000318506	0.000189477	BnaA03g09000D/BnaA03g09010D/BnaA10g13130D/BnaA10g13150D/BnaA10g13160D/BnaA10g13170D/BnaC03g11230D/BnaC03g11240D/BnaC09g35640D/BnaC09g35650D/BnaC09g35660D/BnaC09g35940D/BnaC09g35950D	13
GO:0009962	regulation of flavonoid biosynthetic process	8/5625	21/76374	7.31704e-05	0.00037363	0.000222271	BnaA01g28710D/BnaA03g33910D/BnaA03g33920D/BnaA05g24040D/BnaC05g38130D/BnaC08g43050D/BnaCnng30350D/BnaCnng64100D	8
GO:0052622	ATP dimethylallyltransferase activity	8/5625	21/76374	7.31704e-05	0.00037363	0.000222271	BnaA04g00130D/BnaA09g55640D/BnaA10g16020D/BnaAnng08610D/BnaC02g08450D/BnaC04g20940D/BnaC09g38810D/BnaCnng56440D	8
GO:0052623	ADP dimethylallyltransferase activity	8/5625	21/76374	7.31704e-05	0.00037363	0.000222271	BnaA04g00130D/BnaA09g55640D/BnaA10g16020D/BnaAnng08610D/BnaC02g08450D/BnaC04g20940D/BnaC09g38810D/BnaCnng56440D	8
GO:0071492	cellular response to UV-A	8/5625	21/76374	7.31704e-05	0.00037363	0.000222271	BnaA01g24440D/BnaA03g36810D/BnaA05g16860D/BnaC05g29670D/BnaC06g20460D/BnaCnng37300D/BnaCnng53960D/BnaCnng14300D	8
GO:1901700	response to oxygen-containing compound	13/5625	52/76374	7.63622e-05	0.000388399	0.000231057	BnaA01g27610D/BnaA02g30080D/BnaA05g17920D/BnaA09g24130D/BnaC02g38510D/BnaC04g12340D/BnaC04g12800D/BnaC04g36830D/BnaC05g51330D/BnaC06g09770D/BnaC08g36910D/BnaCnng65590D/BnaUnng05150D	13
GO:0071486	cellular response to high light intensity	10/5625	33/76374	8.88923e-05	0.000450364	0.00026792	BnaA01g24440D/BnaA03g36810D/BnaA05g16860D/BnaA10g16720D/BnaC05g29670D/BnaC06g20460D/BnaC09g39740D/BnaCnng37300D/BnaCnng53960D/BnaCnng14300D	10
GO:0001887	selenium compound metabolic process	6/5625	12/76374	9.96627e-05	0.000491492	0.000292386	BnaA03g27620D/BnaA05g34080D/BnaC02g06000D/BnaC03g32640D/BnaC05g48620D/BnaC09g42520D	6
GO:0005483	soluble NSF attachment protein activity	6/5625	12/76374	9.96627e-05	0.000491492	0.000292386	BnaA02g14320D/BnaA07g09410D/BnaC02g19220D/BnaC05g40940D/BnaC06g20330D/BnaC07g12350D	6
GO:0010086	embryonic root morphogenesis	6/5625	12/76374	9.96627e-05	0.000491492	0.000292386	BnaA07g22200D/BnaA07g31610D/BnaAnng30830D/BnaC06g22930D/BnaC06g22940D/BnaC06g35430D	6
GO:0010371	regulation of gibberellin biosynthetic process	6/5625	12/76374	9.96627e-05	0.000491492	0.000292386	BnaA01g03890D/BnaA01g03950D/BnaA03g52290D/BnaC01g05260D/BnaC01g05280D/BnaC01g05470D	6
GO:0031407	oxylipin metabolic process	6/5625	12/76374	9.96627e-05	0.000491492	0.000292386	BnaA03g15390D/BnaA04g19410D/BnaA05g10200D/BnaC03g18600D/BnaC04g11110D/BnaC04g43780D	6
GO:0043425	bHLH transcription factor binding	6/5625	12/76374	9.96627e-05	0.000491492	0.000292386	BnaA06g25320D/BnaA07g02010D/BnaA09g09600D/BnaC06g01430D/BnaC07g03450D/BnaC09g09710D	6
GO:0071446	cellular response to salicylic acid stimulus	6/5625	12/76374	9.96627e-05	0.000491492	0.000292386	BnaA05g33880D/BnaA06g06290D/BnaC05g46590D/BnaC05g48800D/BnaC07g01030D/BnaCnng77750D	6
GO:0009939	positive regulation of gibberellic acid mediated signaling pathway	8/5625	22/76374	0.000107555	0.000526409	0.000313158	BnaA01g13690D/BnaA01g23280D/BnaA09g49440D/BnaA10g04840D/BnaA10g12140D/BnaC01g16070D/BnaC05g05180D/BnaC06g06590D	8
GO:2000280	regulation of root development	8/5625	22/76374	0.000107555	0.000526409	0.000313158	BnaA08g18790D/BnaA09g27780D/BnaA10g25850D/BnaA10g25870D/BnaC03g58080D/BnaC05g21480D/BnaC07g11700D/BnaCnng20570D	8
GO:0006835	dicarboxylic acid transport	7/5625	17/76374	0.000117531	0.000568796	0.000338374	BnaA01g13950D/BnaA04g12950D/BnaA09g42560D/BnaC01g16430D/BnaC04g35000D/BnaC04g40680D/BnaC08g35020D	7
GO:0010023	proanthocyanidin biosynthetic process	7/5625	17/76374	0.000117531	0.000568796	0.000338374	BnaA02g15320D/BnaA06g30430D/BnaA07g29070D/BnaAnng08030D/BnaC02g38340D/BnaC06g32180D/BnaC07g49190D	7
GO:0045926	negative regulation of growth	7/5625	17/76374	0.000117531	0.000568796	0.000338374	BnaA03g34240D/BnaA03g42140D/BnaA05g23260D/BnaC03g39690D/BnaC05g36680D/BnaC07g33210D/BnaC09g35160D	7
GO:0048316	seed development	30/5625	198/76374	0.000135303	0.000652372	0.000388093	BnaA01g02450D/BnaA01g02460D/BnaA01g02970D/BnaA01g21120D/BnaA03g40720D/BnaA03g50910D/BnaA03g53010D/BnaA04g11900D/BnaA06g36450D/BnaA08g10990D/BnaA08g11350D/BnaA09g16810D/BnaA09g43450D/BnaA10g24140D/BnaAnng03810D/BnaAnng03820D/BnaC01g03710D/BnaC01g03720D/BnaC01g26510D/BnaC03g65810D/BnaC03g65850D/BnaC03g77070D/BnaC07g11440D/BnaC07g17470D/BnaC07g31650D/BnaC08g21500D/BnaC09g17760D/BnaCnng71920D/BnaCnng…	30
GO:0009824	AMP dimethylallyltransferase activity	8/5625	23/76374	0.000154275	0.000741091	0.000440872	BnaA04g00130D/BnaA09g55640D/BnaA10g16020D/BnaAnng08610D/BnaC02g08450D/BnaC04g20940D/BnaC09g38810D/BnaCnng56440D	8
GO:0000303	response to superoxide	25/5625	154/76374	0.000158111	0.000756716	0.000450166	BnaA01g15250D/BnaA01g20940D/BnaA01g28710D/BnaA03g33910D/BnaA03g33920D/BnaA03g47830D/BnaA05g01520D/BnaA05g24040D/BnaA06g38330D/BnaA08g14490D/BnaA09g00080D/BnaA10g11080D/BnaC01g18020D/BnaC03g25660D/BnaC04g01070D/BnaC05g12650D/BnaC05g38130D/BnaC07g40100D/BnaC08g12090D/BnaC08g12100D/BnaC08g43050D/BnaC09g53650D/BnaCnng30350D/BnaCnng64100D/BnaCnng02030D	25
GO:0006741	NADP biosynthetic process	6/5625	13/76374	0.000173515	0.000827388	0.000492209	BnaA01g25380D/BnaA03g36020D/BnaAnng17540D/BnaC01g32300D/BnaC03g41860D/BnaC05g31250D	6
GO:0008272	sulfate transport	14/5625	65/76374	0.00022936	0.00108967	0.000648241	BnaA03g32290D/BnaA07g10140D/BnaA07g33850D/BnaA08g04710D/BnaA09g30120D/BnaAnng39310D/BnaC03g37580D/BnaC03g37650D/BnaC05g18450D/BnaC05g51490D/BnaC06g38470D/BnaC07g13290D/BnaC07g13300D/BnaC08g05560D	14
GO:0006839	mitochondrial transport	24/5625	150/76374	0.000264631	0.00125265	0.000745197	BnaA01g13950D/BnaA04g12950D/BnaA05g13340D/BnaA05g13350D/BnaA06g28700D/BnaA07g27100D/BnaA08g19340D/BnaA09g03780D/BnaA09g28490D/BnaA09g31190D/BnaA09g42560D/BnaAnng10350D/BnaC01g16430D/BnaC01g22610D/BnaC04g35000D/BnaC04g40680D/BnaC05g20700D/BnaC06g11470D/BnaC06g30010D/BnaC07g28040D/BnaC08g18070D/BnaC08g35020D/BnaC09g03200D/BnaCnng04760D	24
GO:0004349	glutamate 5-kinase activity	6/5625	14/76374	0.000284695	0.00133786	0.000795887	BnaA03g18760D/BnaA04g22810D/BnaA05g05760D/BnaC03g72600D/BnaC04g05620D/BnaC04g46630D	6
GO:0008199	ferric iron binding	6/5625	14/76374	0.000284695	0.00133786	0.000795887	BnaA07g16710D/BnaA09g35550D/BnaA09g35560D/BnaAnng38060D/BnaC06g15730D/BnaC08g27000D	6
GO:0005819	spindle	25/5625	160/76374	0.000290307	0.00135931	0.000808644	BnaA02g17620D/BnaA03g26120D/BnaA04g26230D/BnaA05g04900D/BnaA07g14790D/BnaA07g21520D/BnaA07g32230D/BnaA08g11670D/BnaA09g00890D/BnaA09g51080D/BnaA10g01560D/BnaC02g23320D/BnaC02g27020D/BnaC03g30850D/BnaC03g77150D/BnaC04g04240D/BnaC04g50240D/BnaC05g01600D/BnaC06g12710D/BnaC06g22030D/BnaC06g36600D/BnaC07g28540D/BnaC09g00020D/BnaCnng78460D/BnaCnng61970D	25
GO:0004693	cyclin-dependent protein serine/threonine kinase activity	21/5625	125/76374	0.000316797	0.00147801	0.000879259	BnaA01g21120D/BnaA03g17950D/BnaA03g40720D/BnaA03g54150D/BnaA07g11180D/BnaA07g36600D/BnaA08g18850D/BnaAnng03810D/BnaAnng03820D/BnaC01g26510D/BnaC03g42470D/BnaC03g42860D/BnaC03g58020D/BnaC03g72210D/BnaC04g25390D/BnaC07g11580D/BnaC07g15060D/BnaC07g31650D/BnaC07g46650D/BnaC08g21500D/BnaC08g30100D	21
GO:0007623	circadian rhythm	58/5625	494/76374	0.000325417	0.00151278	0.000899946	BnaA01g03080D/BnaA01g09060D/BnaA01g15780D/BnaA01g17660D/BnaA01g19880D/BnaA01g20040D/BnaA02g30040D/BnaA02g33650D/BnaA03g35190D/BnaA03g42390D/BnaA04g03000D/BnaA04g09800D/BnaA06g10620D/BnaA06g17950D/BnaA06g22570D/BnaA06g30350D/BnaA07g08670D/BnaA07g17140D/BnaA07g25770D/BnaA08g08710D/BnaA08g11690D/BnaA08g18650D/BnaA08g28810D/BnaA09g36380D/BnaA09g42620D/BnaA09g56490D/BnaA10g04510D/BnaC01g04340D/BnaC01g…	58
GO:0000160	phosphorelay signal transduction system	24/5625	153/76374	0.000357689	0.00165687	0.000985661	BnaA01g25020D/BnaA02g32550D/BnaA03g34150D/BnaA04g03000D/BnaA05g36880D/BnaA06g26980D/BnaA06g34070D/BnaA07g17140D/BnaA07g24890D/BnaA07g26610D/BnaA09g04840D/BnaA09g36380D/BnaC01g31940D/BnaC03g39610D/BnaC04g24580D/BnaC05g36960D/BnaC06g26570D/BnaC06g28780D/BnaC07g21830D/BnaC07g27880D/BnaC07g29960D/BnaC08g27970D/BnaC09g04380D/BnaCnng47460D	24
GO:0080044	quercetin 7-O-glucosyltransferase activity	14/5625	68/76374	0.000376173	0.00173629	0.00103291	BnaA01g03020D/BnaA01g03030D/BnaA02g36980D/BnaA07g04240D/BnaA08g11380D/BnaA08g11390D/BnaA08g21370D/BnaA09g16740D/BnaC01g04250D/BnaC01g04260D/BnaC02g35080D/BnaC03g45760D/BnaC07g05000D/BnaCnng47330D	14
GO:0010166	wax metabolic process	5/5625	10/76374	0.000397813	0.00182319	0.00108461	BnaA06g10040D/BnaA08g23880D/BnaC05g11660D/BnaC08g16630D/BnaCnng57070D	5
GO:0033198	response to ATP	5/5625	10/76374	0.000397813	0.00182319	0.00108461	BnaA03g02020D/BnaA03g47120D/BnaC03g03030D/BnaC07g39290D/BnaC07g39330D	5
GO:0006733	oxidoreduction coenzyme metabolic process	23/5625	146/76374	0.000440724	0.00201274	0.00119737	BnaA01g03890D/BnaA01g03950D/BnaA03g52290D/BnaA04g27460D/BnaA07g01280D/BnaA07g24600D/BnaA08g04520D/BnaA09g16930D/BnaA09g28510D/BnaA09g39610D/BnaA10g12350D/BnaC01g05260D/BnaC01g05470D/BnaC02g18330D/BnaC02g18340D/BnaC04g21530D/BnaC06g25830D/BnaC07g02590D/BnaC08g05690D/BnaC08g31970D/BnaC09g17930D/BnaC09g34640D/BnaC09g51030D	23
GO:0044272	sulfur compound biosynthetic process	15/5625	77/76374	0.000442722	0.00201477	0.00119858	BnaA01g03890D/BnaA01g03950D/BnaA03g52290D/BnaA07g01280D/BnaA07g24600D/BnaA09g16930D/BnaA09g28510D/BnaC01g05260D/BnaC01g05470D/BnaC02g18330D/BnaC02g18340D/BnaC06g25830D/BnaC07g02590D/BnaC09g17930D/BnaC09g51030D	15
GO:0031930	mitochondria-nucleus signaling pathway	6/5625	15/76374	0.000444915	0.00201767	0.0012003	BnaA03g36620D/BnaA03g37510D/BnaA05g17260D/BnaC03g44820D/BnaC05g30210D/BnaCnng63430D	6
GO:0046685	response to arsenic-containing substance	28/5625	193/76374	0.000456911	0.00206485	0.00122837	BnaA02g16300D/BnaA02g22480D/BnaA05g24370D/BnaA06g36340D/BnaA07g07780D/BnaA07g30620D/BnaA08g17810D/BnaA09g16870D/BnaA09g16890D/BnaA09g27080D/BnaA09g50750D/BnaA10g24660D/BnaC01g36300D/BnaC02g21840D/BnaC02g30770D/BnaC03g59280D/BnaC05g38380D/BnaC06g43900D/BnaC07g09670D/BnaC08g43630D/BnaC09g17830D/BnaC09g17840D/BnaC09g17850D/BnaC09g34530D/BnaC09g49580D/BnaC09g49600D/BnaCnng27040D/BnaCnng45370D	28
GO:0008453	alanine-glyoxylate transaminase activity	12/5625	54/76374	0.000465704	0.00209729	0.00124767	BnaA02g20250D/BnaA03g38340D/BnaA03g56490D/BnaA04g22010D/BnaA09g08290D/BnaAnng13240D/BnaC03g21300D/BnaC03g45180D/BnaC04g56620D/BnaC04g53410D/BnaC04g53420D/BnaC09g08540D	12
GO:0009631	cold acclimation	19/5625	111/76374	0.000469642	0.0021077	0.00125386	BnaA02g06780D/BnaA02g06790D/BnaA03g09250D/BnaA03g56740D/BnaA04g11900D/BnaA07g11450D/BnaA09g43450D/BnaA10g07630D/BnaA10g09020D/BnaA10g12780D/BnaA10g28120D/BnaC03g11570D/BnaC05g15780D/BnaC07g11440D/BnaC07g15380D/BnaC09g28190D/BnaC09g35160D/BnaCnng30150D/BnaCnng02450D	19
GO:0015837	amine transport	8/5625	27/76374	0.000535324	0.00238955	0.00142153	BnaA04g08850D/BnaA04g29360D/BnaA07g14560D/BnaA08g03940D/BnaC04g31120D/BnaC06g12470D/BnaC08g04590D/BnaCnng49870D	8
GO:0042626	ATPase-coupled transmembrane transporter activity	43/5625	345/76374	0.000536129	0.00238955	0.00142153	BnaA01g03890D/BnaA01g03950D/BnaA02g09690D/BnaA03g52290D/BnaA04g01850D/BnaA06g09870D/BnaA06g09880D/BnaA06g10230D/BnaA07g03040D/BnaA07g05590D/BnaA07g18020D/BnaA07g37720D/BnaA07g38050D/BnaA08g01230D/BnaA08g31540D/BnaA09g56890D/BnaA09g55270D/BnaA10g07360D/BnaC01g05260D/BnaC01g05470D/BnaC01g25140D/BnaC01g25160D/BnaC02g44600D/BnaC03g78180D/BnaC04g05970D/BnaC04g23410D/BnaC04g35600D/BnaC05g07440D/BnaC05g…	43
GO:0000293	ferric-chelate reductase activity	7/5625	21/76374	0.00054048	0.0023925	0.00142329	BnaA10g00390D/BnaAnng20940D/BnaC09g26410D/BnaCnng08730D/BnaCnng08740D/BnaCnng65560D/BnaCnng02450D	7
GO:2000031	regulation of salicylic acid mediated signaling pathway	7/5625	21/76374	0.00054048	0.0023925	0.00142329	BnaA01g10220D/BnaA07g11930D/BnaAnng05410D/BnaC01g12020D/BnaC02g16640D/BnaC07g02890D/BnaC07g16030D	7
GO:0009826	unidimensional cell growth	45/5625	367/76374	0.000575538	0.00253902	0.00151045	BnaA01g18000D/BnaA01g19590D/BnaA02g14330D/BnaA02g14340D/BnaA03g17950D/BnaA03g41220D/BnaA03g42880D/BnaA03g58070D/BnaA05g06880D/BnaA06g08040D/BnaA06g25320D/BnaA06g38270D/BnaA07g02010D/BnaA07g18750D/BnaA07g28080D/BnaA08g24690D/BnaA08g24970D/BnaA09g09600D/BnaA09g29240D/BnaA09g31740D/BnaA09g47410D/BnaA09g52970D/BnaC01g21280D/BnaC01g23490D/BnaC03g72210D/BnaC04g07740D/BnaC04g22130D/BnaC05g49420D/BnaC06g…	45
GO:0019674	NAD metabolic process	6/5625	16/76374	0.00066756	0.00292509	0.00174012	BnaA01g25380D/BnaA03g36020D/BnaAnng17540D/BnaC01g32300D/BnaC03g41860D/BnaC05g31250D	6
GO:0080036	regulation of cytokinin-activated signaling pathway	6/5625	16/76374	0.00066756	0.00292509	0.00174012	BnaA01g25020D/BnaA03g34150D/BnaA05g36880D/BnaC01g31940D/BnaC03g39610D/BnaC05g36960D	6
GO:0023014	signal transduction by protein phosphorylation	15/5625	80/76374	0.000675672	0.00295066	0.00175533	BnaA03g03090D/BnaA03g03100D/BnaA05g00430D/BnaA06g34070D/BnaA07g25770D/BnaA10g21570D/BnaAnng24980D/BnaC02g00180D/BnaC03g04510D/BnaC04g51810D/BnaC07g21830D/BnaC09g45760D/BnaCnng51460D/BnaCnng17810D/BnaCnng17850D	15
GO:0031463	Cul3-RING ubiquitin ligase complex	5/5625	11/76374	0.000685025	0.00298147	0.00177366	BnaA02g04940D/BnaA03g56030D/BnaA10g14910D/BnaC03g10150D/BnaC09g37280D	5
GO:0046856	phosphatidylinositol dephosphorylation	13/5625	64/76374	0.000688287	0.00298565	0.00177615	BnaA01g08860D/BnaA01g08870D/BnaA02g26080D/BnaA03g17220D/BnaA03g43530D/BnaA04g21420D/BnaA05g07060D/BnaC01g10530D/BnaC02g34140D/BnaC03g20690D/BnaC04g07870D/BnaC04g45170D/BnaCnng58640D	13
GO:0005856	cytoskeleton	16/5625	89/76374	0.000736309	0.00318331	0.00189373	BnaA01g26500D/BnaA02g00190D/BnaA03g34950D/BnaA03g55890D/BnaA05g21350D/BnaA05g21360D/BnaA07g00230D/BnaA09g09810D/BnaA10g22340D/BnaAnng37000D/BnaC01g33900D/BnaC02g00690D/BnaC03g03940D/BnaC03g73810D/BnaC06g08720D/BnaC09g46850D	16
GO:0016759	cellulose synthase activity	10/5625	42/76374	0.000767064	0.0032979	0.0019619	BnaA03g05870D/BnaA03g42750D/BnaA04g06900D/BnaA07g09050D/BnaC04g43050D/BnaC07g33890D/BnaC09g41630D/BnaCnng15050D/BnaCnng15060D/BnaUnng03000D	10
GO:0006541	glutamine metabolic process	9/5625	35/76374	0.000767899	0.0032979	0.0019619	BnaA06g09790D/BnaA06g17510D/BnaA06g20540D/BnaA09g45270D/BnaC03g53730D/BnaC03g75390D/BnaC05g11360D/BnaC08g39080D/BnaCnng72260D	9
GO:0007169	transmembrane receptor protein tyrosine kinase signaling pathway	53/5625	458/76374	0.000796545	0.00340963	0.00202837	BnaA01g15650D/BnaA01g15660D/BnaA01g25640D/BnaA02g13790D/BnaA02g29300D/BnaA03g35630D/BnaA03g37540D/BnaA05g20630D/BnaA06g02230D/BnaA06g22840D/BnaA06g31500D/BnaA07g06100D/BnaA07g08390D/BnaA07g23160D/BnaA07g29920D/BnaA08g15070D/BnaA08g18290D/BnaA09g05020D/BnaA09g15420D/BnaA09g27240D/BnaA09g29620D/BnaA09g32250D/BnaA10g08190D/BnaAnng16900D/BnaAnng17070D/BnaC01g18650D/BnaC01g18660D/BnaC01g32740D/BnaC02g…	53
GO:0016621	cinnamoyl-CoA reductase activity	10/5625	43/76374	0.000934168	0.00398558	0.002371	BnaA02g36250D/BnaA06g10620D/BnaA07g20090D/BnaA07g35280D/BnaA09g56490D/BnaC02g46610D/BnaC05g12180D/BnaC06g19540D/BnaC06g40190D/BnaC08g38580D	10
GO:0017057	6-phosphogluconolactonase activity	6/5625	17/76374	0.000967576	0.00408777	0.0024318	BnaA06g08730D/BnaA06g39320D/BnaA09g46150D/BnaAnng18330D/BnaC05g10030D/BnaC07g49670D	6
GO:0043132	NAD transport	6/5625	17/76374	0.000967576	0.00408777	0.0024318	BnaA07g27100D/BnaA08g19340D/BnaA09g28490D/BnaC05g20700D/BnaC06g30010D/BnaCnng04760D	6
GO:0051740	ethylene binding	6/5625	17/76374	0.000967576	0.00408777	0.0024318	BnaA05g00430D/BnaA07g25770D/BnaC04g51810D/BnaCnng51460D/BnaCnng17810D/BnaCnng17850D	6
GO:2000038	regulation of stomatal complex development	7/5625	23/76374	0.000999865	0.00421047	0.00250479	BnaA06g18440D/BnaA08g06640D/BnaA09g23850D/BnaAnng38690D/BnaC03g55440D/BnaC06g21530D/BnaC06g21540D	7
GO:0080043	quercetin 3-O-glucosyltransferase activity	14/5625	75/76374	0.00105332	0.0044212	0.00263015	BnaA01g03020D/BnaA01g03030D/BnaA02g36980D/BnaA07g04240D/BnaA08g11380D/BnaA08g11390D/BnaA08g21370D/BnaA09g16740D/BnaC01g04250D/BnaC01g04260D/BnaC02g35080D/BnaC03g45760D/BnaC07g05000D/BnaCnng47330D	14
GO:0043495	protein membrane adaptor activity	5/5625	12/76374	0.00110314	0.00460884	0.00274177	BnaA03g31960D/BnaA05g27280D/BnaC03g73490D/BnaC04g35600D/BnaC05g41390D	5
GO:0009831	plant-type cell wall modification involved in multidimensional cell growth	17/5625	101/76374	0.00110513	0.00460884	0.00274177	BnaA05g06880D/BnaA06g08040D/BnaA07g18750D/BnaA08g24690D/BnaA08g25690D/BnaA09g29240D/BnaA09g52970D/BnaC04g07740D/BnaC04g22130D/BnaC08g14370D/BnaC08g14380D/BnaC08g41090D/BnaCnng71770D/BnaCnng31520D/BnaCnng33410D/BnaCnng40260D/BnaCnng65430D	17
GO:0031227	intrinsic component of endoplasmic reticulum membrane	10/5625	44/76374	0.00112996	0.00469729	0.0027944	BnaA06g13350D/BnaA08g22130D/BnaA09g44240D/BnaA09g44250D/BnaA09g44260D/BnaC05g14910D/BnaC08g18680D/BnaC08g49390D/BnaC08g49410D/BnaCnng77080D	10
GO:0032880	regulation of protein localization	26/5625	185/76374	0.00114844	0.00475886	0.00283102	BnaA01g37210D/BnaA02g00190D/BnaA02g20750D/BnaA03g19470D/BnaA03g55890D/BnaA04g23920D/BnaA05g25660D/BnaA06g31780D/BnaA07g00230D/BnaA09g00800D/BnaA09g01040D/BnaA09g09810D/BnaA10g22340D/BnaC01g37460D/BnaC02g00690D/BnaC02g27240D/BnaC03g03940D/BnaC03g23350D/BnaC03g30720D/BnaC03g70780D/BnaC04g47680D/BnaC05g39570D/BnaC09g00190D/BnaC09g46850D/BnaCnng52970D/BnaCnng19160D	26
GO:0030132	clathrin coat of coated pit	8/5625	30/76374	0.00115685	0.00477846	0.00284268	BnaA02g36830D/BnaA02g36610D/BnaA06g40410D/BnaA07g12500D/BnaA09g18080D/BnaC02g32570D/BnaC07g19340D/BnaC09g19520D	8
GO:0015074	DNA integration	7/5625	24/76374	0.00132243	0.00544505	0.00323923	BnaA02g06900D/BnaA03g09310D/BnaA10g12700D/BnaC02g44310D/BnaC03g11640D/BnaC09g35000D/BnaCnng33390D	7
GO:0051707	response to other organism	25/5625	178/76374	0.00142474	0.00584776	0.0034788	BnaA01g03020D/BnaA01g03030D/BnaA01g27570D/BnaA01g27610D/BnaA02g36980D/BnaA03g34290D/BnaA05g23130D/BnaA06g17570D/BnaA07g04240D/BnaA08g11380D/BnaA08g11390D/BnaA08g21370D/BnaA09g16740D/BnaA09g27310D/BnaC01g04250D/BnaC01g04260D/BnaC01g35070D/BnaC02g35080D/BnaC03g45760D/BnaC05g36570D/BnaC07g05000D/BnaC08g36910D/BnaC08g38830D/BnaCnng27470D/BnaCnng47330D	25
GO:0009581	detection of external stimulus	13/5625	69/76374	0.001435	0.00587127	0.00349279	BnaA01g03820D/BnaA04g15350D/BnaA07g14550D/BnaA07g22510D/BnaA07g39090D/BnaA08g11930D/BnaC01g05180D/BnaC03g66780D/BnaC03g68550D/BnaC04g38300D/BnaC06g12460D/BnaC06g23400D/BnaC06g34630D	13
GO:0005275	amine transmembrane transporter activity	8/5625	31/76374	0.00145947	0.00595263	0.00354119	BnaA04g08850D/BnaA04g29360D/BnaA07g14560D/BnaA08g03940D/BnaC04g31120D/BnaC06g12470D/BnaC08g04590D/BnaCnng49870D	8
GO:0008378	galactosyltransferase activity	14/5625	78/76374	0.00156299	0.00635487	0.00378048	BnaA06g17040D/BnaA06g22090D/BnaA07g09130D/BnaA07g09590D/BnaA08g20120D/BnaA08g20140D/BnaA09g29530D/BnaAnng17780D/BnaC03g51620D/BnaC03g51630D/BnaC05g19620D/BnaC07g12790D/BnaC08g20240D/BnaC09g05710D	14
GO:0010280	UDP-L-rhamnose synthase activity	5/5625	13/76374	0.00168416	0.0067837	0.00403559	BnaA06g11470D/BnaC05g13120D/BnaC06g38990D/BnaC08g38070D/BnaCnng72830D	5
GO:0050377	UDP-glucose 4,6-dehydratase activity	5/5625	13/76374	0.00168416	0.0067837	0.00403559	BnaA06g11470D/BnaC05g13120D/BnaC06g38990D/BnaC08g38070D/BnaCnng72830D	5
GO:0070981	L-asparagine biosynthetic process	5/5625	13/76374	0.00168416	0.0067837	0.00403559	BnaA06g17510D/BnaA06g20540D/BnaC03g53730D/BnaC03g75390D/BnaCnng72260D	5
GO:2000037	regulation of stomatal complex patterning	7/5625	25/76374	0.00172087	0.00691011	0.00411079	BnaA06g18440D/BnaA08g06640D/BnaA09g23850D/BnaAnng38690D/BnaC03g55440D/BnaC06g21530D/BnaC06g21540D	7
GO:0010501	RNA secondary structure unwinding	6/5625	19/76374	0.00186639	0.00742548	0.00441738	BnaA02g36250D/BnaA07g20090D/BnaA07g35280D/BnaC02g46610D/BnaC06g19540D/BnaC06g40190D	6
GO:0010508	positive regulation of autophagy	6/5625	19/76374	0.00186639	0.00742548	0.00441738	BnaA03g17820D/BnaA04g22040D/BnaA05g34850D/BnaC03g21360D/BnaC04g06800D/BnaCnng66020D	6
GO:0046608	carotenoid isomerase activity	6/5625	19/76374	0.00186639	0.00742548	0.00441738	BnaA02g36250D/BnaA07g20090D/BnaA07g35280D/BnaC02g46610D/BnaC06g19540D/BnaC06g40190D	6
GO:0016602	CCAAT-binding factor complex	10/5625	47/76374	0.00192621	0.00764003	0.00454502	BnaA03g18200D/BnaA05g06260D/BnaA06g05230D/BnaA07g17770D/BnaA09g48620D/BnaC03g21730D/BnaC04g06490D/BnaC05g06520D/BnaC08g42880D/BnaCnng06510D	10
GO:0019901	protein kinase binding	25/5625	182/76374	0.00194593	0.00769475	0.00457757	BnaA01g15250D/BnaA01g20940D/BnaA03g01900D/BnaA03g46850D/BnaA03g47830D/BnaA07g03310D/BnaA07g36600D/BnaA08g14490D/BnaA08g18850D/BnaA09g30500D/BnaA10g11080D/BnaA10g26520D/BnaAnng01620D/BnaC01g18020D/BnaC02g02080D/BnaC03g02420D/BnaC03g58020D/BnaC04g16780D/BnaC07g11580D/BnaC07g40100D/BnaC08g12090D/BnaC08g12100D/BnaC09g12990D/BnaC09g53650D/BnaCnng37340D	25
GO:0051607	defense response to virus	25/5625	183/76374	0.00209915	0.00827536	0.00492297	BnaA03g00790D/BnaA03g55320D/BnaA04g12720D/BnaA06g15870D/BnaA06g21090D/BnaA06g27060D/BnaA09g04810D/BnaA09g42760D/BnaA10g22070D/BnaA10g26720D/BnaAnng18430D/BnaC02g03280D/BnaC02g26450D/BnaC03g02540D/BnaC03g52400D/BnaC04g34650D/BnaC07g29890D/BnaC07g35950D/BnaC08g21160D/BnaC08g35240D/BnaC09g04330D/BnaC09g46450D/BnaCnng73290D/BnaCnng02990D/BnaCnng03000D	25
GO:0004096	catalase activity	7/5625	26/76374	0.00220655	0.00867242	0.00515918	BnaA03g53180D/BnaA08g10870D/BnaAnng11640D/BnaC01g03420D/BnaC03g65530D/BnaC04g21590D/BnaC07g15160D	7
GO:0016131	brassinosteroid metabolic process	8/5625	33/76374	0.00225102	0.00882045	0.00524724	BnaA01g18660D/BnaA03g57990D/BnaA04g13350D/BnaA04g13400D/BnaC01g42090D/BnaC04g35510D/BnaC05g27330D/BnaC05g27360D	8
GO:0042631	cellular response to water deprivation	43/5625	372/76374	0.00237367	0.00927303	0.00551648	BnaA01g17560D/BnaA01g18940D/BnaA01g27470D/BnaA02g12940D/BnaA02g12950D/BnaA03g56650D/BnaA03g56740D/BnaA03g56750D/BnaA04g18280D/BnaA05g10970D/BnaA05g10980D/BnaA05g11310D/BnaA05g32970D/BnaA08g06640D/BnaA08g07400D/BnaA10g02740D/BnaA10g24830D/BnaAnng38690D/BnaAnng20350D/BnaAnng20360D/BnaAnng01460D/BnaC01g21910D/BnaC01g22780D/BnaC01g44130D/BnaC03g17890D/BnaC03g23750D/BnaC03g23770D/BnaC03g53030D/BnaC03g…	43
GO:0045087	innate immune response	24/5625	175/76374	0.00241541	0.00940777	0.00559664	BnaA01g27610D/BnaA02g18360D/BnaA02g36250D/BnaA03g54910D/BnaA06g17570D/BnaA06g40840D/BnaA07g20090D/BnaA07g35280D/BnaA08g30420D/BnaA09g27310D/BnaA10g27210D/BnaAnng05590D/BnaAnng00300D/BnaC02g03570D/BnaC02g46610D/BnaC02g46980D/BnaC03g00680D/BnaC06g19540D/BnaC06g40190D/BnaC07g18440D/BnaC07g47720D/BnaC08g23210D/BnaC08g38830D/BnaCnng03540D	24
GO:0004105	choline-phosphate cytidylyltransferase activity	5/5625	14/76374	0.00246163	0.0095022	0.00565281	BnaA01g18750D/BnaA05g35390D/BnaC01g22510D/BnaC06g11420D/BnaC06g11440D	5
GO:0005776	autophagosome	5/5625	14/76374	0.00246163	0.0095022	0.00565281	BnaA03g21090D/BnaA04g26080D/BnaA07g38000D/BnaC03g25150D/BnaC04g50140D	5
GO:0043617	cellular response to sucrose starvation	5/5625	14/76374	0.00246163	0.0095022	0.00565281	BnaA06g17510D/BnaA06g20540D/BnaC03g53730D/BnaC03g75390D/BnaCnng72260D	5
GO:0003958	NADPH-hemoprotein reductase activity	6/5625	20/76374	0.00250139	0.00957023	0.00569328	BnaA01g06800D/BnaA01g27370D/BnaA08g13140D/BnaAnng10960D/BnaC01g08190D/BnaC03g68020D	6
GO:0009662	etioplast organization	6/5625	20/76374	0.00250139	0.00957023	0.00569328	BnaA02g36250D/BnaA07g20090D/BnaA07g35280D/BnaC02g46610D/BnaC06g19540D/BnaC06g40190D	6
GO:2000034	regulation of seed maturation	6/5625	20/76374	0.00250139	0.00957023	0.00569328	BnaA07g08390D/BnaA08g18290D/BnaA09g27240D/BnaC03g58720D/BnaC05g21850D/BnaC07g10370D	6
GO:0003713	transcription coactivator activity	14/5625	82/76374	0.00254719	0.00971678	0.00578047	BnaA02g31040D/BnaA06g15870D/BnaA06g21090D/BnaA06g27060D/BnaA06g29190D/BnaA09g03450D/BnaA09g04810D/BnaC02g26450D/BnaC02g39370D/BnaC03g52400D/BnaC07g29890D/BnaC08g21160D/BnaC09g02740D/BnaC09g04330D	14
GO:0070588	calcium ion transmembrane transport	12/5625	65/76374	0.00257527	0.00979511	0.00582706	BnaA02g08330D/BnaA08g06260D/BnaA08g18750D/BnaA10g11120D/BnaAnng04520D/BnaC02g11860D/BnaC03g58140D/BnaC04g20690D/BnaC05g27530D/BnaC06g08410D/BnaC08g06690D/BnaC09g53480D	12
GO:0005887	integral component of plasma membrane	27/5625	206/76374	0.0026138	0.00991258	0.00589695	BnaA01g20460D/BnaA03g02020D/BnaA03g02650D/BnaA03g47120D/BnaA06g16330D/BnaA06g22970D/BnaA06g35100D/BnaA07g10320D/BnaA08g25690D/BnaA09g18500D/BnaA09g30430D/BnaA10g22670D/BnaC01g25700D/BnaC02g42740D/BnaC03g03030D/BnaC03g03750D/BnaC03g50500D/BnaC03g52910D/BnaC05g17970D/BnaC07g13570D/BnaC07g39290D/BnaC07g39330D/BnaC08g14370D/BnaC08g14380D/BnaC08g20440D/BnaC09g20440D/BnaC09g47230D	27
GO:0017077	oxidative phosphorylation uncoupler activity	7/5625	27/76374	0.00279148	0.0105249	0.00626119	BnaA04g12950D/BnaA09g31190D/BnaA09g42560D/BnaC04g35000D/BnaC04g40680D/BnaC08g18070D/BnaC08g35020D	7
GO:2000022	regulation of jasmonic acid mediated signaling pathway	7/5625	27/76374	0.00279148	0.0105249	0.00626119	BnaA01g10220D/BnaA07g11930D/BnaAnng05410D/BnaC01g12020D/BnaC02g16640D/BnaC07g02890D/BnaC07g16030D	7
GO:0031408	oxylipin biosynthetic process	19/5625	129/76374	0.00292533	0.0109975	0.00654239	BnaA01g03890D/BnaA01g03950D/BnaA01g21450D/BnaA02g16020D/BnaA03g52290D/BnaA07g01280D/BnaA07g24600D/BnaA09g16930D/BnaA09g28510D/BnaC01g05260D/BnaC01g05470D/BnaC02g18330D/BnaC02g18340D/BnaC02g21440D/BnaC06g25830D/BnaC07g02590D/BnaC09g17930D/BnaC09g51030D/BnaCnng70330D	19
GO:0009735	response to cytokinin	29/5625	229/76374	0.00311073	0.0116607	0.00693692	BnaA01g02970D/BnaA01g26500D/BnaA01g27570D/BnaA03g34290D/BnaA03g34950D/BnaA03g50910D/BnaA03g54590D/BnaA05g21350D/BnaA05g21360D/BnaA05g23130D/BnaA06g06960D/BnaA06g25320D/BnaA07g02010D/BnaA08g11350D/BnaA09g09600D/BnaA09g47680D/BnaC01g33900D/BnaC01g35070D/BnaC03g77070D/BnaC03g73810D/BnaC05g08610D/BnaC05g36570D/BnaC06g01430D/BnaC07g03450D/BnaC08g42140D/BnaC09g09710D/BnaCnng71920D/BnaCnng27470D/BnaCnng…	29
GO:0004712	protein serine/threonine/tyrosine kinase activity	24/5625	179/76374	0.00325257	0.0121573	0.00723231	BnaA02g07350D/BnaA02g07360D/BnaA03g09730D/BnaA03g45700D/BnaA06g15730D/BnaA07g02330D/BnaA08g17100D/BnaA09g10470D/BnaA09g13210D/BnaA09g13290D/BnaAnng17990D/BnaAnng20900D/BnaAnng31270D/BnaC01g11120D/BnaC02g10410D/BnaC03g12290D/BnaC03g59990D/BnaC07g37830D/BnaC08g01610D/BnaC09g10690D/BnaC09g13560D/BnaC09g34210D/BnaCnng23380D/BnaCnng42530D	24
GO:0016558	protein import into peroxisome matrix	43/5625	379/76374	0.00334708	0.0124746	0.00742108	BnaA02g09890D/BnaA02g14320D/BnaA03g01150D/BnaA03g53180D/BnaA04g05950D/BnaA05g00110D/BnaA06g25200D/BnaA06g28930D/BnaA07g09410D/BnaA08g10870D/BnaA09g03600D/BnaA09g11510D/BnaA09g12050D/BnaA09g18870D/BnaA09g32380D/BnaA10g26130D/BnaAnng41060D/BnaAnng00900D/BnaC01g03420D/BnaC02g02780D/BnaC02g13840D/BnaC02g19220D/BnaC02g39600D/BnaC02g39630D/BnaC03g01520D/BnaC03g01530D/BnaC03g14940D/BnaC03g65530D/BnaC04g…	43
GO:0008460	dTDP-glucose 4,6-dehydratase activity	5/5625	15/76374	0.00346999	0.0127024	0.00755661	BnaA06g11470D/BnaC05g13120D/BnaC06g38990D/BnaC08g38070D/BnaCnng72830D	5
GO:0009346	citrate lyase complex	5/5625	15/76374	0.00346999	0.0127024	0.00755661	BnaA02g30820D/BnaA09g03340D/BnaAnng28310D/BnaC02g39080D/BnaC09g02690D	5
GO:0050062	long-chain-fatty-acyl-CoA reductase activity	5/5625	15/76374	0.00346999	0.0127024	0.00755661	BnaA03g08520D/BnaA06g19780D/BnaC03g53910D/BnaC03g53920D/BnaCnng47950D	5
GO:0080165	callose deposition in phloem sieve plate	5/5625	15/76374	0.00346999	0.0127024	0.00755661	BnaA09g49880D/BnaA10g04230D/BnaC05g04460D/BnaC05g04470D/BnaC08g44800D	5
GO:0009108	coenzyme biosynthetic process	23/5625	170/76374	0.00348655	0.0127024	0.00755661	BnaA01g03890D/BnaA01g03950D/BnaA03g52290D/BnaA04g27460D/BnaA07g01280D/BnaA07g24600D/BnaA08g04520D/BnaA09g16930D/BnaA09g28510D/BnaA09g39610D/BnaA10g12350D/BnaC01g05260D/BnaC01g05470D/BnaC02g18330D/BnaC02g18340D/BnaC04g21530D/BnaC06g25830D/BnaC07g02590D/BnaC08g05690D/BnaC08g31970D/BnaC09g17930D/BnaC09g34640D/BnaC09g51030D	23
GO:0030001	metal ion transport	23/5625	170/76374	0.00348655	0.0127024	0.00755661	BnaA02g10700D/BnaA02g31250D/BnaA02g33770D/BnaA05g31400D/BnaA05g36770D/BnaA08g00190D/BnaA08g02020D/BnaA09g06630D/BnaA10g28450D/BnaA10g28460D/BnaAnng10860D/BnaAnng02970D/BnaAnng30630D/BnaC02g39810D/BnaC02g42560D/BnaC03g70920D/BnaC03g77720D/BnaC05g45910D/BnaC09g28710D/BnaC09g28720D/BnaCnng78610D/BnaCnng18240D/BnaCnng18280D	23
GO:0009961	response to 1-aminocyclopropane-1-carboxylic acid	7/5625	28/76374	0.0034882	0.0127024	0.00755661	BnaA01g22590D/BnaA06g06950D/BnaAnng39710D/BnaC01g29450D/BnaC05g08600D/BnaCnng09960D/BnaCnng04130D	7
GO:0048471	perinuclear region of cytoplasm	7/5625	28/76374	0.0034882	0.0127024	0.00755661	BnaA01g17560D/BnaA01g27470D/BnaA08g07400D/BnaC01g21910D/BnaC01g44130D/BnaC03g53030D/BnaC09g13660D	7
GO:0008219	cell death	24/5625	180/76374	0.00349635	0.0127024	0.00755661	BnaA01g27570D/BnaA03g34290D/BnaA03g53180D/BnaA04g25560D/BnaA05g23130D/BnaA05g33880D/BnaA06g06290D/BnaA06g36450D/BnaA08g10870D/BnaA09g16810D/BnaC01g03420D/BnaC01g35070D/BnaC03g65530D/BnaC04g21590D/BnaC04g49460D/BnaC05g36570D/BnaC05g46590D/BnaC05g48800D/BnaC07g01030D/BnaC07g15160D/BnaC07g17470D/BnaC09g17760D/BnaCnng27470D/BnaCnng77750D	24
GO:0006569	tryptophan catabolic process	44/5625	392/76374	0.00369096	0.013372	0.00795495	BnaA01g03820D/BnaA01g19780D/BnaA02g17460D/BnaA03g40900D/BnaA04g15350D/BnaA05g14130D/BnaA05g16130D/BnaA06g05210D/BnaA06g36450D/BnaA07g37370D/BnaA07g38510D/BnaA08g02630D/BnaA08g04520D/BnaA08g11930D/BnaA08g15600D/BnaA08g26700D/BnaA09g09740D/BnaA09g15640D/BnaA09g16810D/BnaA09g21130D/BnaA09g48640D/BnaAnng35060D/BnaAnng08970D/BnaC01g05180D/BnaC02g23510D/BnaC03g66780D/BnaC04g38300D/BnaC05g06500D/BnaC05g…	44
GO:0052543	callose deposition in cell wall	19/5625	132/76374	0.00379385	0.0137065	0.00815391	BnaA01g00160D/BnaA02g01360D/BnaA06g32820D/BnaA08g15900D/BnaA09g14070D/BnaA09g49880D/BnaA10g04230D/BnaA10g20270D/BnaAnng14200D/BnaC01g01080D/BnaC02g04450D/BnaC03g61140D/BnaC05g04460D/BnaC05g04470D/BnaC07g23650D/BnaC08g44800D/BnaC09g01110D/BnaC09g44080D/BnaCnng64580D	19
GO:0005242	inward rectifier potassium channel activity	8/5625	36/76374	0.00402713	0.0145088	0.00863124	BnaA01g09060D/BnaA06g36090D/BnaA08g08710D/BnaA09g17910D/BnaC01g10730D/BnaC03g62660D/BnaC09g19230D/BnaCnng40090D	8
GO:0007140	male meiotic nuclear division	10/5625	52/76374	0.00420579	0.0150688	0.00896435	BnaA01g09240D/BnaA02g17620D/BnaA07g21520D/BnaA07g32230D/BnaC01g10840D/BnaC02g23320D/BnaC06g22030D/BnaC06g36600D/BnaC07g28540D/BnaCnng61970D	10
GO:0045298	tubulin complex	10/5625	52/76374	0.00420579	0.0150688	0.00896435	BnaA02g22660D/BnaA09g17090D/BnaA10g28430D/BnaAnng09960D/BnaC02g31030D/BnaC03g43090D/BnaCnng36540D/BnaCnng62490D/BnaCnng63860D/BnaCnng67810D	10
GO:0009117	nucleotide metabolic process	21/5625	153/76374	0.00429824	0.0151542	0.00901514	BnaA01g03890D/BnaA01g03950D/BnaA03g52290D/BnaA04g27460D/BnaA07g01280D/BnaA07g24600D/BnaA08g04520D/BnaA09g28510D/BnaA09g39610D/BnaA10g12350D/BnaC01g05260D/BnaC01g05470D/BnaC02g18330D/BnaC02g18340D/BnaC04g21530D/BnaC06g25830D/BnaC07g02590D/BnaC08g05690D/BnaC08g31970D/BnaC09g34640D/BnaC09g51030D	21
GO:0000307	cyclin-dependent protein kinase holoenzyme complex	4/5625	10/76374	0.00429972	0.0151542	0.00901514	BnaA03g17950D/BnaA07g11180D/BnaC03g72210D/BnaC07g15060D	4
GO:0007585	respiratory gaseous exchange by respiratory system	4/5625	10/76374	0.00429972	0.0151542	0.00901514	BnaA03g36620D/BnaA05g17260D/BnaC05g30210D/BnaCnng63430D	4
GO:0043987	histone H3-S10 phosphorylation	4/5625	10/76374	0.00429972	0.0151542	0.00901514	BnaA04g26230D/BnaA05g04900D/BnaC04g04240D/BnaC04g50240D	4
GO:0047622	adenosine nucleosidase activity	4/5625	10/76374	0.00429972	0.0151542	0.00901514	BnaA10g16150D/BnaAnng08560D/BnaC02g08360D/BnaC09g38990D	4
GO:0051336	regulation of hydrolase activity	4/5625	10/76374	0.00429972	0.0151542	0.00901514	BnaA02g09590D/BnaC01g19450D/BnaCnng38440D/BnaCnng16590D	4
GO:0009694	jasmonic acid metabolic process	19/5625	134/76374	0.00448391	0.0157605	0.00937587	BnaA01g16890D/BnaA03g09000D/BnaA03g09010D/BnaA10g13130D/BnaA10g13150D/BnaA10g13160D/BnaA10g13170D/BnaAnng09190D/BnaC01g20620D/BnaC01g20630D/BnaC03g11230D/BnaC03g11240D/BnaC06g36220D/BnaC09g35640D/BnaC09g35650D/BnaC09g35660D/BnaC09g35940D/BnaC09g35950D/BnaCnng58150D	19
GO:0009106	lipoate metabolic process	23/5625	174/76374	0.00465908	0.016332	0.0097158	BnaA01g03890D/BnaA01g03950D/BnaA03g52290D/BnaA04g27460D/BnaA07g01280D/BnaA07g24600D/BnaA08g04520D/BnaA09g16930D/BnaA09g28510D/BnaA09g39610D/BnaA10g12350D/BnaC01g05260D/BnaC01g05470D/BnaC02g18330D/BnaC02g18340D/BnaC04g21530D/BnaC06g25830D/BnaC07g02590D/BnaC08g05690D/BnaC08g31970D/BnaC09g17930D/BnaC09g34640D/BnaC09g51030D	23
GO:0009970	cellular response to sulfate starvation	12/5625	70/76374	0.00483999	0.0167228	0.00994833	BnaA03g53180D/BnaA08g04710D/BnaA08g10870D/BnaA10g03820D/BnaAnng39310D/BnaC01g03420D/BnaC03g65530D/BnaC04g21590D/BnaC05g03730D/BnaC05g51490D/BnaC07g15160D/BnaC08g05560D	12
GO:0000148	1,3-beta-D-glucan synthase complex	10/5625	53/76374	0.00484794	0.0167228	0.00994833	BnaA02g01360D/BnaA09g14070D/BnaA09g49880D/BnaA10g04230D/BnaA10g20270D/BnaC02g04450D/BnaC05g04460D/BnaC05g04470D/BnaC08g44800D/BnaC09g44080D	10
GO:0003843	1,3-beta-D-glucan synthase activity	10/5625	53/76374	0.00484794	0.0167228	0.00994833	BnaA02g01360D/BnaA09g14070D/BnaA09g49880D/BnaA10g04230D/BnaA10g20270D/BnaC02g04450D/BnaC05g04460D/BnaC05g04470D/BnaC08g44800D/BnaC09g44080D	10
GO:0006075	(1->3)-beta-D-glucan biosynthetic process	10/5625	53/76374	0.00484794	0.0167228	0.00994833	BnaA02g01360D/BnaA09g14070D/BnaA09g49880D/BnaA10g04230D/BnaA10g20270D/BnaC02g04450D/BnaC05g04460D/BnaC05g04470D/BnaC08g44800D/BnaC09g44080D	10
GO:0031969	chloroplast membrane	10/5625	53/76374	0.00484794	0.0167228	0.00994833	BnaA02g24310D/BnaA03g15390D/BnaA04g19410D/BnaA05g10200D/BnaA06g36180D/BnaC02g47130D/BnaC03g18600D/BnaC04g11110D/BnaC04g43780D/BnaC07g18860D	10
GO:0034605	cellular response to heat	10/5625	53/76374	0.00484794	0.0167228	0.00994833	BnaA01g24440D/BnaA03g22890D/BnaA03g36810D/BnaA05g16860D/BnaC03g26940D/BnaC05g29670D/BnaC06g20460D/BnaCnng37300D/BnaCnng53960D/BnaCnng14300D	10
GO:0009536	plastid	35/5625	300/76374	0.00488904	0.0168198	0.010006	BnaA01g21450D/BnaA02g00480D/BnaA02g09960D/BnaA04g22270D/BnaA05g14540D/BnaA05g16680D/BnaA07g02000D/BnaA08g01170D/BnaA09g53380D/BnaA10g16020D/BnaA10g21870D/BnaA10g21880D/BnaAnng04850D/BnaAnng08610D/BnaAnng09190D/BnaC02g00380D/BnaC02g08450D/BnaC02g13860D/BnaC03g10720D/BnaC03g69560D/BnaC04g28830D/BnaC04g29010D/BnaC06g09960D/BnaC06g36220D/BnaC07g03480D/BnaC08g04510D/BnaC09g06910D/BnaC09g16950D/BnaC09g…	35
GO:0048589	developmental growth	20/5625	145/76374	0.00495427	0.0169992	0.0101127	BnaA01g35000D/BnaA01g35010D/BnaA01g35020D/BnaA03g44160D/BnaA03g44180D/BnaA05g03940D/BnaA05g34020D/BnaAnng36480D/BnaAnng39890D/BnaC04g03660D/BnaC05g48680D/BnaC07g00890D/BnaC07g36020D/BnaC07g36030D/BnaCnng29160D/BnaCnng29190D/BnaCnng46010D/BnaCnng46020D/BnaCnng65140D/BnaCnng67060D	20
GO:0009903	chloroplast avoidance movement	7/5625	30/76374	0.00526922	0.0180321	0.0107272	BnaA06g06220D/BnaA09g14410D/BnaA09g48180D/BnaC03g48230D/BnaC05g07970D/BnaC09g14970D/BnaC09g36480D	7
GO:0003997	acyl-CoA oxidase activity	6/5625	23/76374	0.00538287	0.0182764	0.0108725	BnaA04g05950D/BnaA09g32380D/BnaC04g28570D/BnaC05g27860D/BnaC08g23150D/BnaC09g53220D	6
GO:0043447	alkane biosynthetic process	6/5625	23/76374	0.00538287	0.0182764	0.0108725	BnaA03g15050D/BnaA04g19010D/BnaAnng16110D/BnaC03g18070D/BnaC04g12100D/BnaC04g43300D	6
GO:0051716	cellular response to stimulus	6/5625	23/76374	0.00538287	0.0182764	0.0108725	BnaA03g16650D/BnaA05g07970D/BnaA08g30420D/BnaC01g41080D/BnaC06g14100D/BnaC08g24010D	6
GO:0009808	lignin metabolic process	10/5625	54/76374	0.00556454	0.0188439	0.0112101	BnaA01g19780D/BnaA03g40900D/BnaA07g37370D/BnaAnng35060D/BnaC06g12560D/BnaC07g16620D/BnaC07g31860D/BnaC09g07880D/BnaCnng25170D/BnaUnng03370D	10
GO:0017025	TBP-class protein binding	8/5625	38/76374	0.00570794	0.0192792	0.0114691	BnaA01g01160D/BnaA03g19530D/BnaA03g53510D/BnaA05g02290D/BnaC01g40680D/BnaC03g23420D/BnaC04g01970D/BnaC07g46150D	8
GO:0006914	autophagy	32/5625	272/76374	0.00608987	0.0205157	0.0122047	BnaA01g15250D/BnaA01g20940D/BnaA02g20820D/BnaA03g21090D/BnaA03g25960D/BnaA03g47830D/BnaA03g54770D/BnaA04g26570D/BnaA05g05250D/BnaA05g05280D/BnaA07g13420D/BnaA07g38000D/BnaA08g14490D/BnaA09g51190D/BnaA10g01370D/BnaA10g11080D/BnaA10g27420D/BnaC01g18020D/BnaC03g00510D/BnaC03g25150D/BnaC03g30550D/BnaC04g04660D/BnaC04g04680D/BnaC04g16470D/BnaC04g50600D/BnaC05g01410D/BnaC07g40100D/BnaC08g12090D/BnaC08g…	32
GO:0004775	succinate-CoA ligase (ADP-forming) activity	5/5625	17/76374	0.00631726	0.021007	0.0124969	BnaA02g30820D/BnaA09g03340D/BnaAnng28310D/BnaC02g39080D/BnaC09g02690D	5
GO:0030308	negative regulation of cell growth	5/5625	17/76374	0.00631726	0.021007	0.0124969	BnaA08g06640D/BnaA09g23850D/BnaAnng38690D/BnaC06g21530D/BnaC06g21540D	5
GO:0008271	secondary active sulfate transmembrane transporter activity	10/5625	55/76374	0.00636119	0.021007	0.0124969	BnaA03g32290D/BnaA07g10140D/BnaA07g33850D/BnaA09g30120D/BnaC03g37580D/BnaC03g37650D/BnaC05g18450D/BnaC06g38470D/BnaC07g13290D/BnaC07g13300D	10
GO:0009116	nucleoside metabolic process	10/5625	55/76374	0.00636119	0.021007	0.0124969	BnaA01g07970D/BnaA03g59110D/BnaA09g24370D/BnaAnng24770D/BnaC01g09550D/BnaC05g24530D/BnaC05g28770D/BnaC07g41620D/BnaC07g41630D/BnaCnng60440D	10
GO:0009986	cell surface	10/5625	55/76374	0.00636119	0.021007	0.0124969	BnaA03g18080D/BnaA04g22190D/BnaA06g23960D/BnaAnng37420D/BnaC02g43450D/BnaC03g21600D/BnaC03g49290D/BnaC04g45920D/BnaC05g49920D/BnaC05g49930D	10
GO:0006552	leucine catabolic process	4/5625	11/76374	0.00636525	0.021007	0.0124969	BnaA06g38800D/BnaA09g50980D/BnaC03g55280D/BnaC08g45780D	4
GO:0035175	histone kinase activity (H3-S10 specific)	4/5625	11/76374	0.00636525	0.021007	0.0124969	BnaA04g26230D/BnaA05g04900D/BnaC04g04240D/BnaC04g50240D	4
GO:0051903	S-(hydroxymethyl)glutathione dehydrogenase activity	4/5625	11/76374	0.00636525	0.021007	0.0124969	BnaA06g36450D/BnaA09g16810D/BnaC07g17470D/BnaC09g17760D	4
GO:0004723	calcium-dependent protein serine/threonine phosphatase activity	9/5625	47/76374	0.00666284	0.0219332	0.013048	BnaA02g37060D/BnaA08g05360D/BnaA08g05370D/BnaA08g30660D/BnaA09g04930D/BnaC02g41360D/BnaC07g30190D/BnaC09g04480D/BnaCnng53810D	9
GO:0055062	phosphate ion homeostasis	8/5625	39/76374	0.00672583	0.0219524	0.0130594	BnaA08g18790D/BnaA09g27780D/BnaA10g25850D/BnaA10g25870D/BnaC03g58080D/BnaC05g21480D/BnaC07g11700D/BnaCnng20570D	8
GO:0000149	SNARE binding	6/5625	24/76374	0.00673635	0.0219524	0.0130594	BnaA02g14320D/BnaA07g09410D/BnaC02g19220D/BnaC05g40940D/BnaC06g20330D/BnaC07g12350D	6
GO:0009299	mRNA transcription	6/5625	24/76374	0.00673635	0.0219524	0.0130594	BnaA06g25320D/BnaA07g02010D/BnaA09g09600D/BnaC06g01430D/BnaC07g03450D/BnaC09g09710D	6
GO:0048645	animal organ formation	6/5625	24/76374	0.00673635	0.0219524	0.0130594	BnaA07g00180D/BnaA09g10190D/BnaA09g43810D/BnaC07g00680D/BnaC08g36380D/BnaC09g10340D	6
GO:0009556	microsporogenesis	24/5625	190/76374	0.00689405	0.02241	0.0133316	BnaA01g00160D/BnaA02g01360D/BnaA03g08520D/BnaA06g19780D/BnaA06g32820D/BnaA08g15900D/BnaA09g14070D/BnaA09g49880D/BnaA10g04230D/BnaA10g20270D/BnaAnng14200D/BnaC01g01080D/BnaC02g04450D/BnaC03g53910D/BnaC03g53920D/BnaC03g61140D/BnaC05g04460D/BnaC05g04470D/BnaC07g23650D/BnaC08g44800D/BnaC09g01110D/BnaC09g44080D/BnaCnng47950D/BnaCnng64580D	24
GO:0000079	regulation of cyclin-dependent protein serine/threonine kinase activity	15/5625	101/76374	0.00707985	0.0229564	0.0136567	BnaA03g01900D/BnaA03g46850D/BnaA07g03310D/BnaA07g36600D/BnaA08g18850D/BnaA09g30500D/BnaA10g26520D/BnaAnng01620D/BnaC02g02080D/BnaC03g02420D/BnaC03g58020D/BnaC04g16780D/BnaC07g11580D/BnaC09g12990D/BnaCnng37340D	15
GO:0050662	coenzyme binding	28/5625	233/76374	0.00741143	0.0239716	0.0142606	BnaA01g06610D/BnaA01g19590D/BnaA02g36250D/BnaA03g41220D/BnaA03g50170D/BnaA06g10620D/BnaA06g11470D/BnaA06g38100D/BnaA07g35280D/BnaA08g24600D/BnaA09g31740D/BnaA09g56490D/BnaC01g23490D/BnaC02g46610D/BnaC04g08650D/BnaC05g12180D/BnaC05g13120D/BnaC05g49280D/BnaC06g19540D/BnaC06g38990D/BnaC06g40190D/BnaC07g32110D/BnaC08g15730D/BnaC08g22580D/BnaC08g38070D/BnaC08g38580D/BnaCnng70410D/BnaCnng72830D	28
GO:0042335	cuticle development	24/5625	192/76374	0.00782542	0.0252477	0.0150197	BnaA01g19350D/BnaA03g21100D/BnaA03g41390D/BnaA05g36890D/BnaA07g00180D/BnaA07g24600D/BnaA09g10190D/BnaA09g16930D/BnaA09g28510D/BnaA09g32110D/BnaA09g43810D/BnaC01g23300D/BnaC02g18330D/BnaC02g18340D/BnaC03g25160D/BnaC03g39630D/BnaC05g36950D/BnaC06g25830D/BnaC07g00680D/BnaC07g32320D/BnaC08g22920D/BnaC08g36380D/BnaC09g10340D/BnaC09g17930D	24
GO:0006829	zinc ion transport	5/5625	18/76374	0.0082234	0.0262703	0.0156281	BnaA01g35000D/BnaC01g41080D/BnaC03g63510D/BnaC09g43010D/BnaCnng65150D	5
GO:0009527	plastid outer membrane	5/5625	18/76374	0.0082234	0.0262703	0.0156281	BnaA01g01160D/BnaA03g53510D/BnaC01g40670D/BnaC01g40680D/BnaC07g46150D	5
GO:0009897	external side of plasma membrane	5/5625	18/76374	0.0082234	0.0262703	0.0156281	BnaA06g12060D/BnaA08g22910D/BnaA08g22920D/BnaC05g13800D/BnaC08g17570D	5
GO:0010253	UDP-rhamnose biosynthetic process	5/5625	18/76374	0.0082234	0.0262703	0.0156281	BnaA06g11470D/BnaC05g13120D/BnaC06g38990D/BnaC08g38070D/BnaCnng72830D	5
GO:0003995	acyl-CoA dehydrogenase activity	6/5625	25/76374	0.00832018	0.0263845	0.015696	BnaA03g59250D/BnaA04g05950D/BnaA09g32380D/BnaC04g28570D/BnaC05g27860D/BnaC08g23150D	6
GO:0004462	lactoylglutathione lyase activity	6/5625	25/76374	0.00832018	0.0263845	0.015696	BnaA06g10060D/BnaA08g23870D/BnaA09g56790D/BnaC05g11680D/BnaC08g16660D/BnaC08g38920D	6
GO:0051753	mannan synthase activity	6/5625	25/76374	0.00832018	0.0263845	0.015696	BnaA02g05900D/BnaA03g08640D/BnaA10g13790D/BnaC02g09760D/BnaC03g10950D/BnaC09g36340D	6
GO:0080022	primary root development	14/5625	94/76374	0.00885772	0.0280206	0.0166693	BnaA06g06740D/BnaA06g07440D/BnaA07g01590D/BnaA08g24340D/BnaA08g25520D/BnaA09g45640D/BnaA09g47860D/BnaC05g08410D/BnaC05g08910D/BnaC07g02990D/BnaC08g15800D/BnaC08g39760D/BnaC08g40480D/BnaC08g42270D	14
GO:0006572	tyrosine catabolic process	4/5625	12/76374	0.00899631	0.0280486	0.016686	BnaA02g09890D/BnaA10g07180D/BnaC02g13840D/BnaCnng14590D	4
GO:0008825	cyclopropane-fatty-acyl-phospholipid synthase activity	4/5625	12/76374	0.00899631	0.0280486	0.016686	BnaA01g23810D/BnaC01g30660D/BnaC01g30670D/BnaCnng27480D	4
GO:0009871	jasmonic acid and ethylene-dependent systemic resistance, ethylene mediated signaling pathway	4/5625	12/76374	0.00899631	0.0280486	0.016686	BnaA07g25770D/BnaCnng51460D/BnaCnng17810D/BnaCnng17850D	4
GO:0015217	ADP transmembrane transporter activity	4/5625	12/76374	0.00899631	0.0280486	0.016686	BnaA06g28700D/BnaA09g03780D/BnaC07g28040D/BnaC09g03200D	4
GO:0015866	ADP transport	4/5625	12/76374	0.00899631	0.0280486	0.016686	BnaA06g28700D/BnaA09g03780D/BnaC07g28040D/BnaC09g03200D	4
GO:0050373	UDP-arabinose 4-epimerase activity	4/5625	12/76374	0.00899631	0.0280486	0.016686	BnaA06g38100D/BnaA08g24600D/BnaC05g49280D/BnaC08g15730D	4
GO:0009956	radial pattern formation	8/5625	41/76374	0.00916563	0.028508	0.0169593	BnaA03g39420D/BnaA07g03260D/BnaA09g08910D/BnaC03g46820D/BnaC09g09170D/BnaC09g09180D/BnaCnng26980D/BnaCnng74400D	8
GO:0050794	regulation of cellular process	12/5625	76/76374	0.0093974	0.0291589	0.0173465	BnaA01g27950D/BnaA03g16650D/BnaA04g26550D/BnaA05g07970D/BnaA05g32980D/BnaA06g04050D/BnaA08g30420D/BnaA10g01570D/BnaC02g27020D/BnaC06g14100D/BnaC08g24010D/BnaC08g45900D	12
GO:0000103	sulfate assimilation	11/5625	67/76374	0.00945702	0.0292739	0.0174149	BnaA04g26100D/BnaA07g05590D/BnaA07g14820D/BnaA10g03820D/BnaC01g25140D/BnaC01g25160D/BnaC04g56890D/BnaC05g03730D/BnaC05g07440D/BnaC07g07140D/BnaCnng46660D	11
GO:0010564	regulation of cell cycle process	22/5625	175/76374	0.00989136	0.0305455	0.0181713	BnaA03g26120D/BnaA05g00110D/BnaA07g08390D/BnaA07g14790D/BnaA08g11670D/BnaA08g18290D/BnaA09g00890D/BnaA09g27240D/BnaA09g51080D/BnaA10g01560D/BnaAnng41060D/BnaC03g30850D/BnaC03g58720D/BnaC03g77150D/BnaC04g51720D/BnaC05g01600D/BnaC05g21850D/BnaC06g12710D/BnaC07g10370D/BnaC09g00020D/BnaCnng73280D/BnaCnng78460D	22
GO:0008285	negative regulation of cell population proliferation	6/5625	26/76374	0.0101543	0.031135	0.018522	BnaA01g03890D/BnaA01g03950D/BnaA03g52290D/BnaC01g05260D/BnaC01g05280D/BnaC01g05470D	6
GO:0042754	negative regulation of circadian rhythm	6/5625	26/76374	0.0101543	0.031135	0.018522	BnaA02g36250D/BnaA07g20090D/BnaA07g35280D/BnaC02g46610D/BnaC06g19540D/BnaC06g40190D	6
GO:0055075	potassium ion homeostasis	6/5625	26/76374	0.0101543	0.031135	0.018522	BnaA06g25200D/BnaA06g28930D/BnaA09g03600D/BnaC02g39600D/BnaC02g39630D/BnaC09g02990D	6
GO:0004607	phosphatidylcholine-sterol O-acyltransferase activity	5/5625	19/76374	0.0104938	0.0319493	0.0190065	BnaA01g10270D/BnaA03g44190D/BnaA03g44270D/BnaC01g41270D/BnaC07g36060D	5
GO:0010033	response to organic substance	5/5625	19/76374	0.0104938	0.0319493	0.0190065	BnaA01g27610D/BnaA07g28660D/BnaA08g30420D/BnaC04g36830D/BnaC06g24910D	5
GO:0034645	cellular macromolecule biosynthetic process	5/5625	19/76374	0.0104938	0.0319493	0.0190065	BnaA02g23960D/BnaA10g01570D/BnaC02g27020D/BnaC05g30760D/BnaC08g45900D	5
GO:0015749	monosaccharide transmembrane transport	8/5625	42/76374	0.0106074	0.0322195	0.0191672	BnaA06g06960D/BnaA06g39540D/BnaA09g04260D/BnaA09g47680D/BnaC05g08610D/BnaC07g28860D/BnaC08g42140D/BnaC09g03670D	8
GO:0052634	C-19 gibberellin 2-beta-dioxygenase activity	7/5625	34/76374	0.0107602	0.0326075	0.0193981	BnaA01g11120D/BnaA08g09770D/BnaAnng36120D/BnaC01g12610D/BnaC03g64300D/BnaC03g64330D/BnaC07g36630D	7
GO:0000096	sulfur amino acid metabolic process	17/5625	126/76374	0.0112168	0.0339119	0.020174	BnaA01g03890D/BnaA01g03950D/BnaA03g52290D/BnaA07g01280D/BnaA07g24600D/BnaA08g04520D/BnaA09g16930D/BnaA09g28510D/BnaC01g05260D/BnaC01g05470D/BnaC02g18330D/BnaC02g18340D/BnaC06g25830D/BnaC07g02590D/BnaC08g05690D/BnaC09g17930D/BnaC09g51030D	17
GO:0019432	triglyceride biosynthetic process	8/5625	43/76374	0.0122101	0.0364295	0.0216717	BnaA01g03110D/BnaA01g19390D/BnaA03g41350D/BnaAnng41460D/BnaC01g04370D/BnaC01g23350D/BnaC07g07520D/BnaC07g32270D	8
GO:0009916	alternative oxidase activity	4/5625	13/76374	0.0122462	0.0364295	0.0216717	BnaA03g36620D/BnaA05g17260D/BnaC05g30210D/BnaCnng63430D	4
GO:0010038	response to metal ion	4/5625	13/76374	0.0122462	0.0364295	0.0216717	BnaA03g21530D/BnaA05g01080D/BnaA09g16880D/BnaC04g00620D	4
GO:0016116	carotenoid metabolic process	4/5625	13/76374	0.0122462	0.0364295	0.0216717	BnaA06g10620D/BnaA09g56490D/BnaC05g12180D/BnaC08g38580D	4
GO:0031062	positive regulation of histone methylation	4/5625	13/76374	0.0122462	0.0364295	0.0216717	BnaA06g10620D/BnaA09g56490D/BnaC05g12180D/BnaC08g38580D	4
GO:0031201	SNARE complex	4/5625	13/76374	0.0122462	0.0364295	0.0216717	BnaA03g31960D/BnaA05g27280D/BnaC03g73490D/BnaC05g41390D	4
GO:0046975	histone methyltransferase activity (H3-K36 specific)	4/5625	13/76374	0.0122462	0.0364295	0.0216717	BnaA06g10620D/BnaA09g56490D/BnaC05g12180D/BnaC08g38580D	4
GO:0004445	inositol-polyphosphate 5-phosphatase activity	5/5625	20/76374	0.0131579	0.0387858	0.0230735	BnaA01g08860D/BnaA01g08870D/BnaA03g43530D/BnaC01g10530D/BnaCnng58640D	5
GO:0005375	copper ion transmembrane transporter activity	5/5625	20/76374	0.0131579	0.0387858	0.0230735	BnaA02g07030D/BnaA02g07170D/BnaC02g09920D/BnaC02g10130D/BnaC03g12090D	5
GO:0009395	phospholipid catabolic process	5/5625	20/76374	0.0131579	0.0387858	0.0230735	BnaA01g10270D/BnaA03g44190D/BnaA03g44270D/BnaC01g41270D/BnaC07g36060D	5
GO:0009687	abscisic acid metabolic process	5/5625	20/76374	0.0131579	0.0387858	0.0230735	BnaA03g43960D/BnaA04g16900D/BnaC04g15310D/BnaC04g40260D/BnaCnng32820D	5
GO:0046482	para-aminobenzoic acid metabolic process	22/5625	180/76374	0.013478	0.0396393	0.0235812	BnaA02g22480D/BnaA04g28580D/BnaA05g12550D/BnaA06g36340D/BnaA07g07780D/BnaA08g17810D/BnaA09g16870D/BnaA09g16890D/BnaA09g50750D/BnaA10g03720D/BnaC02g30770D/BnaC03g59280D/BnaC04g40570D/BnaC04g54530D/BnaC05g03640D/BnaC05g03670D/BnaC07g09670D/BnaC08g43630D/BnaC09g17830D/BnaC09g17840D/BnaC09g17850D/BnaCnng27040D	22
GO:0004185	serine-type carboxypeptidase activity	19/5625	149/76374	0.0136263	0.039985	0.0237869	BnaA01g30770D/BnaA01g30780D/BnaA03g32150D/BnaA06g06810D/BnaA07g07110D/BnaA07g22720D/BnaA07g23920D/BnaA07g30770D/BnaA07g30780D/BnaA08g25470D/BnaA09g25800D/BnaAnng25990D/BnaC03g37430D/BnaC05g08470D/BnaC06g23650D/BnaC06g24780D/BnaC08g14700D/BnaCnng22960D/BnaCnng22970D	19
GO:0000151	ubiquitin ligase complex	27/5625	234/76374	0.0139723	0.0407568	0.024246	BnaA01g22240D/BnaA02g12360D/BnaA03g16430D/BnaA03g31980D/BnaA04g05410D/BnaA04g20950D/BnaA05g08300D/BnaA05g27260D/BnaA06g23600D/BnaA09g32910D/BnaA10g01570D/BnaAnng09430D/BnaC01g43110D/BnaC01g44930D/BnaC02g27020D/BnaC02g31990D/BnaC03g19810D/BnaC03g49620D/BnaC03g73510D/BnaC04g09300D/BnaC04g28210D/BnaC04g44960D/BnaC05g41370D/BnaC08g45900D/BnaC09g06480D/BnaCnng35300D/BnaCnng19020D	27
GO:0015698	inorganic anion transport	8/5625	44/76374	0.0139836	0.0407568	0.024246	BnaA01g25020D/BnaA02g35700D/BnaA03g21530D/BnaA05g01080D/BnaC01g31940D/BnaC04g00620D/BnaC06g30870D/BnaCnng60780D	8
GO:1901701	cellular response to oxygen-containing compound	8/5625	44/76374	0.0139836	0.0407568	0.024246	BnaA01g27620D/BnaA04g26550D/BnaA05g32980D/BnaC01g30940D/BnaC01g35160D/BnaC01g35170D/BnaC05g51190D/BnaC08g38830D	8
GO:0009932	cell tip growth	43/5625	413/76374	0.0143297	0.0416718	0.0247904	BnaA01g21230D/BnaA02g17460D/BnaA02g20920D/BnaA03g25790D/BnaA03g36950D/BnaA03g54590D/BnaA05g16680D/BnaA05g36890D/BnaA07g08390D/BnaA07g24600D/BnaA07g28660D/BnaA07g38510D/BnaA08g05350D/BnaA08g15600D/BnaA08g18290D/BnaA09g01370D/BnaA09g09740D/BnaA09g16930D/BnaA09g27240D/BnaA09g28510D/BnaA09g29730D/BnaAnng08970D/BnaC01g42220D/BnaC01g43640D/BnaC02g18330D/BnaC02g18340D/BnaC02g23510D/BnaC03g39630D/BnaC03g…	43
GO:0016702	oxidoreductase activity, acting on single donors with incorporation of molecular oxygen, incorporation of two atoms of oxygen	11/5625	71/76374	0.0144118	0.0418168	0.0248766	BnaA08g05620D/BnaAnng27710D/BnaAnng27720D/BnaC01g23120D/BnaC01g27350D/BnaC06g11450D/BnaC06g11460D/BnaC07g36630D/BnaC08g10030D/BnaC08g10100D/BnaCnng45580D	11
GO:0010227	floral organ abscission	19/5625	150/76374	0.0145562	0.0421415	0.0250698	BnaA01g00360D/BnaA01g03890D/BnaA01g03950D/BnaA03g20580D/BnaA03g52290D/BnaA03g54130D/BnaA04g17700D/BnaA05g03690D/BnaA06g25030D/BnaA06g37740D/BnaC01g05260D/BnaC01g05280D/BnaC01g05470D/BnaC03g24620D/BnaC03g48540D/BnaC04g03280D/BnaC04g41340D/BnaC07g46630D/BnaCnng11490D	19
GO:0005471	ATP:ADP antiporter activity	7/5625	36/76374	0.0146867	0.0424247	0.0252383	BnaA06g31390D/BnaAnng18710D/BnaAnng18720D/BnaC07g25180D/BnaC09g01060D/BnaC09g01730D/BnaC09g01740D	7
GO:0000271	polysaccharide biosynthetic process	38/5625	357/76374	0.0147593	0.0425396	0.0253066	BnaA02g17460D/BnaA02g20920D/BnaA03g25790D/BnaA03g36950D/BnaA05g16680D/BnaA05g36890D/BnaA07g08390D/BnaA07g24600D/BnaA07g38510D/BnaA08g05350D/BnaA08g15600D/BnaA08g18290D/BnaA09g01370D/BnaA09g09740D/BnaA09g16930D/BnaA09g27240D/BnaA09g28510D/BnaAnng08970D/BnaC01g43640D/BnaC02g18330D/BnaC02g18340D/BnaC02g23510D/BnaC03g39630D/BnaC03g58720D/BnaC03g73110D/BnaC04g19890D/BnaC04g43050D/BnaC05g21850D/BnaC05g…	38
GO:0071365	cellular response to auxin stimulus	8/5625	45/76374	0.0159375	0.045763	0.0272242	BnaA01g13250D/BnaA01g13260D/BnaA03g46050D/BnaC01g15070D/BnaC03g44000D/BnaC07g38370D/BnaCnng22650D/BnaUnng04040D	8
GO:0004478	methionine adenosyltransferase activity	4/5625	14/76374	0.01616	0.045763	0.0272242	BnaA03g16860D/BnaA05g07530D/BnaC03g20310D/BnaC04g08360D	4
GO:0004749	ribose phosphate diphosphokinase activity	4/5625	14/76374	0.01616	0.045763	0.0272242	BnaA09g24370D/BnaC05g24530D/BnaC05g28770D/BnaCnng60440D	4
GO:0006556	S-adenosylmethionine biosynthetic process	4/5625	14/76374	0.01616	0.045763	0.0272242	BnaA03g16860D/BnaA05g07530D/BnaC03g20310D/BnaC04g08360D	4
GO:0009727	detection of ethylene stimulus	4/5625	14/76374	0.01616	0.045763	0.0272242	BnaA07g25770D/BnaCnng51460D/BnaCnng17810D/BnaCnng17850D	4
GO:0010111	glyoxysome organization	4/5625	14/76374	0.01616	0.045763	0.0272242	BnaA01g09060D/BnaA08g08710D/BnaC01g10730D/BnaC03g62660D	4
GO:0046827	positive regulation of protein export from nucleus	4/5625	14/76374	0.01616	0.045763	0.0272242	BnaA07g38100D/BnaA09g39160D/BnaC08g31350D/BnaCnng20980D	4
GO:1902000	homogentisate catabolic process	4/5625	14/76374	0.01616	0.045763	0.0272242	BnaA02g09890D/BnaA10g07180D/BnaC02g13840D/BnaCnng14590D	4
GO:0033180	proton-transporting V-type ATPase, V1 domain	5/5625	21/76374	0.0162429	0.045798	0.027245	BnaA03g26090D/BnaA09g00960D/BnaC02g27060D/BnaC03g30820D/BnaC09g00070D	5
GO:0042409	caffeoyl-CoA O-methyltransferase activity	5/5625	21/76374	0.0162429	0.045798	0.027245	BnaA01g15400D/BnaA01g15410D/BnaC01g18290D/BnaC01g18300D/BnaC03g77610D	5
GO:0012511	monolayer-surrounded lipid storage body	9/5625	54/76374	0.0163909	0.0461148	0.0274335	BnaA02g35480D/BnaA03g01150D/BnaA10g26130D/BnaAnng00900D/BnaC02g02780D/BnaC02g12490D/BnaC03g01520D/BnaC03g01530D/BnaCnng10420D	9
GO:0005488	binding	49/5625	487/76374	0.017072	0.0479273	0.0285117	BnaA01g00260D/BnaA01g15180D/BnaA01g15210D/BnaA01g33510D/BnaA01g34030D/BnaA02g30070D/BnaA03g02890D/BnaA04g02960D/BnaA04g12810D/BnaA05g26440D/BnaA05g28230D/BnaA07g08590D/BnaA08g26540D/BnaA08g30420D/BnaA09g27160D/BnaA09g36510D/BnaA09g38060D/BnaA09g44590D/BnaAnng10890D/BnaC01g17950D/BnaC01g17980D/BnaC01g28560D/BnaC01g33300D/BnaC01g40580D/BnaC01g42780D/BnaC02g38490D/BnaC03g04250D/BnaC03g66820D/BnaC03g…	49
GO:0005694	chromosome	13/5625	92/76374	0.0172563	0.0482358	0.0286953	BnaA02g30070D/BnaA03g02890D/BnaA05g00110D/BnaA08g26540D/BnaAnng41060D/BnaC02g18720D/BnaC02g38490D/BnaC03g04250D/BnaC04g51720D/BnaCnng27210D/BnaCnng73280D/BnaCnng29480D/BnaCnng06690D	13
GO:0010087	phloem or xylem histogenesis	13/5625	92/76374	0.0172563	0.0482358	0.0286953	BnaA03g26120D/BnaA07g14790D/BnaA08g11670D/BnaA09g00890D/BnaA09g51080D/BnaA10g01560D/BnaC02g27020D/BnaC03g30850D/BnaC03g77150D/BnaC05g01600D/BnaC06g12710D/BnaC09g00020D/BnaCnng78460D	13
GO:1900056	negative regulation of leaf senescence	6/5625	29/76374	0.0173471	0.0483023	0.0287348	BnaA04g02560D/BnaA07g16850D/BnaA09g35840D/BnaC06g15910D/BnaC08g27340D/BnaCnng52600D	6
GO:0043248	proteasome assembly	23/5625	195/76374	0.0173546	0.0483023	0.0287348	BnaA02g17620D/BnaA03g04990D/BnaA03g05700D/BnaA03g39290D/BnaA07g03430D/BnaA07g21520D/BnaA07g32230D/BnaA09g11510D/BnaA09g12050D/BnaA10g29350D/BnaAnng40870D/BnaC02g23320D/BnaC03g06580D/BnaC03g14940D/BnaC03g46610D/BnaC06g22030D/BnaC06g36600D/BnaC07g05830D/BnaC07g28540D/BnaC09g11960D/BnaC09g12280D/BnaC09g33500D/BnaCnng61970D	23
GO:0010218	response to far red light	41/5625	396/76374	0.017874	0.0496416	0.0295315	BnaA01g12540D/BnaA01g20040D/BnaA01g26500D/BnaA02g03400D/BnaA02g32550D/BnaA03g34950D/BnaA04g27460D/BnaA05g21350D/BnaA05g21360D/BnaA06g26980D/BnaA06g30310D/BnaA07g24600D/BnaA09g04840D/BnaA09g16930D/BnaA09g28510D/BnaA09g39610D/BnaA10g12350D/BnaA10g15850D/BnaA10g17490D/BnaAnng29010D/BnaAnng08760D/BnaC01g14340D/BnaC01g24850D/BnaC01g33900D/BnaC02g07030D/BnaC02g08620D/BnaC02g18330D/BnaC02g18340D/BnaC02g…	41

## Sheet: S6
Table S6 List of primers used in this study
Gene ID	Gene name	Forward primer	Reverse primer
Primers used for quantitative reverse transcription polymerase chain reaction.
BnaC03g63410D	BnPP2-1	GTAAAGCTAGTGTTGCCTAACG	CTCCGACTTTAATATCGACCCA
BnaA01g34970D	BnPP2-2	GCCGGTGAACATTAAGTTAGTC	TATCGACCCATTGATACCTTGG
BnaA08g09350D	BnPP2-3	TCCTAACGGTAAGGACAAACAA	CTCCGACTTTAATATCGACCCA
BnaC01g41230D	BnPP2-4	GGGATAGGGTAAAAAGGGTTGA	GATCGAGAGGTTCCTTGGATAG
BnaC04g21970D	BnPP2-5	GGAGAATTGTGTAGCGTTGATC	CCGAGTAATTTCATCGAACACC
BnaA04g00910D	BnPP2-6	AGGTGTTCGACGAAATTACTCT	TATCAATCCACAGCTCCTTTGT
BnaA03g16790D	BnPP2-7	GCAAAAGGGATGGCTATAACTG	CAAACCACCAAATCTGCTGTAA
BnaA06g05940D	BnPP2-8	AAGGGAAGACAATCTGGAAGAG	ATCTGGTATGTTAACCGGTGTT
BnaA09g10770D	BnPP2-9	AAGCTTCCTCAAGACTACAGAC	GTTGTAGATGTCTCTTTTCCGC
BnaC07g04100D	BnPP2-10	ACAAGATAGAACCTTCCGTTGT	AACCTCCACGACTATTGACTTT
BnaA01g35760D	BnPP2-11	GACCTAGTTCCAGCAGAGATTT	TCTCCTAGCTCTATCTCCATCC
BnaC05g06650D	BnPP2-12	GGTGAGAAGAAAACGAAAACGA	GATACCCTCTCACTTCGGTTAG
Primers used for clone
BnaA04g00910D	BnPP2-6	GACTGGTACGAGCTCGGTACC ATGGGCGCGAATATCTCAGG	GCCCTTGCTCACCATGGATCC TTCTGATTCAACGACCTTTC

## Sheet: S7
Table S7 Description of motif detected in the BnPP2s proteins (used in Figure 2).
motif No.	Consensus sequence of motif	Description
motif 1	PEDCIANIJSFTSPRDACVAASVSKTFRSAAESDFVWEKFLPPEYSSLIP	F-box domain (5-42 aa)
motif 2	IDDPRYWQWISIPESRFEKVAELQQVCWF	PP2 domain (16-44 aa)	motif A（previous study）
motif 3	VLIDDGKKSFWJEKASGKRCYMLSAKDLSITW	PP2 domain (1-15 aa)
motif 4	TZIDCGHWKGGLIIQGVEIRP	PP2 domain (126-146 aa)	motif D
motif 5	EIRGKINTRMLSPGTRYSVYLVFK	PP2 domain (45-64 aa)	motif B
motif 6	PFPPGTYSVFFRJHLGKPGKRFGRRVCNTEQIHGWDIKPVRFQLWTSDGQ	PP2 domain (56-78 aa)	motif B
motif 7	GRRVCNTEQIHGWDIKPVRFQLWTSDGQ	PP2 domain (98-116 aa)	motif C
motif 8	GCPGFDDTPVEAGVGFVGQEASKKFIYFE	no match
